# Supplementary material for: Effects of degraded speech processing and binaural unmasking investigated using functional near-infrared spectroscopy (fNIRS)
Source: PLoS One. 2022 Apr 25;17(4):e0267588. doi: 10.1371/journal.pone.0267588 (PMC9037936; doi:10.1371/journal.pone.0267588)
Supplement: S1 Data — (XLS) [file pone.0267588.s001.xls]

## Sheet: fNIRS_data
subject	ROI	FrontBack	Hemisphere	SNR	speech	spatial	HbO	HbR	HbC
Subj01	AC	Back	L	10dB	unprocessed	N_mS_m	-0.393064	-0.0897474	-0.373227
Subj02	AC	Back	L	10dB	unprocessed	N_mS_m	0.41685	-0.43723	0.944951
Subj03	AC	Back	L	10dB	unprocessed	N_mS_m	0.460637	-0.428118	0.865312
Subj04	AC	Back	L	10dB	unprocessed	N_mS_m	0.602436	-0.259515	0.872082
Subj05	AC	Back	L	10dB	unprocessed	N_mS_m	-0.25001	0.214232	-0.595002
Subj06	AC	Back	L	10dB	unprocessed	N_mS_m	-0.252102	0.0305726	-0.245284
Subj07	AC	Back	L	10dB	unprocessed	N_mS_m	0.565451	-0.0852888	0.775317
Subj08	AC	Back	L	10dB	unprocessed	N_mS_m	-0.337597	-0.0427372	-0.298888
Subj09	AC	Back	L	10dB	unprocessed	N_mS_m	-0.613137	-0.104418	-0.497743
Subj10	AC	Back	L	10dB	unprocessed	N_mS_m	0.571868	-0.24042	0.846793
Subj11	AC	Back	L	10dB	unprocessed	N_mS_m	0.984161	-0.177032	1.15403
Subj12	AC	Back	L	10dB	unprocessed	N_mS_m	0.378354	-0.299021	0.623157
Subj13	AC	Back	L	10dB	unprocessed	N_mS_m	0.579007	-0.0904939	0.615449
Subj14	AC	Back	L	10dB	unprocessed	N_mS_m	-0.246067	-0.0472824	-0.30893
Subj15	AC	Back	L	10dB	unprocessed	N_mS_m	-0.212898	0.204352	-0.298772
Subj16	AC	Back	L	10dB	unprocessed	N_mS_m	-0.156976	0.168712	-0.256525
Subj17	AC	Back	L	10dB	unprocessed	N_mS_m	-0.348586	0.175997	-0.487621
Subj18	AC	Back	L	10dB	unprocessed	N_mS_m	0.616452	-0.270588	0.501778
Subj19	AC	Back	L	10dB	unprocessed	N_mS_m	0.588536	-0.367821	0.989531
Subj20	AC	Back	L	10dB	unprocessed	N_mS_m	-0.631177	-0.332739	-0.495222
Subj21	AC	Back	L	10dB	unprocessed	N_mS_m	0.268405	-0.129325	0.451518
Subj22	AC	Back	L	10dB	unprocessed	N_mS_m	0.358868	-0.0766558	0.371591
Subj23	AC	Back	L	10dB	unprocessed	N_mS_m	0.0851107	-0.424474	0.735745
Subj01	AC	Back	R	10dB	unprocessed	N_mS_m	0.245507	0.0735439	0.290918
Subj02	AC	Back	R	10dB	unprocessed	N_mS_m	-0.811903	-0.102772	-0.878603
Subj03	AC	Back	R	10dB	unprocessed	N_mS_m	-0.219621	-0.295806	0.238301
Subj04	AC	Back	R	10dB	unprocessed	N_mS_m	0.498805	-0.194703	0.655438
Subj05	AC	Back	R	10dB	unprocessed	N_mS_m	-0.300114	0.183309	-0.433231
Subj06	AC	Back	R	10dB	unprocessed	N_mS_m	-0.639728	0.106331	-0.660792
Subj07	AC	Back	R	10dB	unprocessed	N_mS_m	0.458945	-0.166899	0.632163
Subj08	AC	Back	R	10dB	unprocessed	N_mS_m	-0.334818	0.0504345	-0.450495
Subj09	AC	Back	R	10dB	unprocessed	N_mS_m	0.473883	-0.423349	0.887495
Subj10	AC	Back	R	10dB	unprocessed	N_mS_m	-0.215434	-0.112909	0.191379
Subj11	AC	Back	R	10dB	unprocessed	N_mS_m	0.688815	-0.233173	0.862958
Subj12	AC	Back	R	10dB	unprocessed	N_mS_m	0.108523	-0.229915	0.301172
Subj13	AC	Back	R	10dB	unprocessed	N_mS_m	0.376704	0.203411	0.303265
Subj14	AC	Back	R	10dB	unprocessed	N_mS_m	0.178275	0.0894332	0.228104
Subj15	AC	Back	R	10dB	unprocessed	N_mS_m	0.281829	0.0435785	0.260838
Subj16	AC	Back	R	10dB	unprocessed	N_mS_m	-0.244562	0.157623	-0.359952
Subj17	AC	Back	R	10dB	unprocessed	N_mS_m	-0.279277	-0.152074	0.207454
Subj18	AC	Back	R	10dB	unprocessed	N_mS_m	0.533943	-0.235503	0.664387
Subj19	AC	Back	R	10dB	unprocessed	N_mS_m	0.550684	-0.337561	0.798828
Subj20	AC	Back	R	10dB	unprocessed	N_mS_m	-0.543166	-0.21965	-0.377253
Subj21	AC	Back	R	10dB	unprocessed	N_mS_m	0.237936	-0.118275	0.298234
Subj22	AC	Back	R	10dB	unprocessed	N_mS_m	0.451281	-0.154326	0.579487
Subj23	AC	Back	R	10dB	unprocessed	N_mS_m	0.517045	-0.520019	1.13846
Subj01	DLPFC	Front	L	10dB	unprocessed	N_mS_m	0.0107979	0.00756869	0.225152
Subj02	DLPFC	Front	L	10dB	unprocessed	N_mS_m	0.125145	-0.18178	0.482355
Subj03	DLPFC	Front	L	10dB	unprocessed	N_mS_m	0.166752	-0.144599	0.258779
Subj04	DLPFC	Front	L	10dB	unprocessed	N_mS_m	0.222022	-0.247417	0.464954
Subj05	DLPFC	Front	L	10dB	unprocessed	N_mS_m	0.808316	-0.47845	1.21256
Subj06	DLPFC	Front	L	10dB	unprocessed	N_mS_m	0.603456	-0.136359	0.729138
Subj07	DLPFC	Front	L	10dB	unprocessed	N_mS_m	0.417848	0.0800669	0.3912
Subj08	DLPFC	Front	L	10dB	unprocessed	N_mS_m	-0.365886	0.266346	-0.627947
Subj09	DLPFC	Front	L	10dB	unprocessed	N_mS_m	-0.504778	0.213746	-0.690998
Subj10	DLPFC	Front	L	10dB	unprocessed	N_mS_m	0.517907	-0.204918	0.720719
Subj11	DLPFC	Front	L	10dB	unprocessed	N_mS_m	0.327806	0.0615637	0.000453057
Subj12	DLPFC	Front	L	10dB	unprocessed	N_mS_m	-0.0843195	-0.145135	0.05101
Subj13	DLPFC	Front	L	10dB	unprocessed	N_mS_m	0.165714	-0.0646307	0.227076
Subj14	DLPFC	Front	L	10dB	unprocessed	N_mS_m	-0.55295	-0.0596315	-0.52836
Subj15	DLPFC	Front	L	10dB	unprocessed	N_mS_m	-0.566163	0.189904	-0.747386
Subj16	DLPFC	Front	L	10dB	unprocessed	N_mS_m	0.68084	-0.177924	0.858764
Subj17	DLPFC	Front	L	10dB	unprocessed	N_mS_m	0.853395	-0.207918	1.11595
Subj18	DLPFC	Front	L	10dB	unprocessed	N_mS_m	0.570597	-0.0276661	0.652136
Subj19	DLPFC	Front	L	10dB	unprocessed	N_mS_m	0.283226	-0.11777	0.332291
Subj20	DLPFC	Front	L	10dB	unprocessed	N_mS_m	0.422547	-0.140624	0.553268
Subj21	DLPFC	Front	L	10dB	unprocessed	N_mS_m	-0.876361	-0.197583	-0.680145
Subj22	DLPFC	Front	L	10dB	unprocessed	N_mS_m	0.250129	0.206464	-0.202863
Subj23	DLPFC	Front	L	10dB	unprocessed	N_mS_m	0.511038	-0.250792	0.761829
Subj01	DLPFC	Front	R	10dB	unprocessed	N_mS_m	-0.178285	-0.155463	0.287783
Subj02	DLPFC	Front	R	10dB	unprocessed	N_mS_m	-0.0145203	-0.0980276	0.32191
Subj03	DLPFC	Front	R	10dB	unprocessed	N_mS_m	-0.648247	-0.0830517	-0.595154
Subj04	DLPFC	Front	R	10dB	unprocessed	N_mS_m	-0.336926	0.125868	-0.461822
Subj05	DLPFC	Front	R	10dB	unprocessed	N_mS_m	0.504429	-0.367145	0.864229
Subj06	DLPFC	Front	R	10dB	unprocessed	N_mS_m	0.114759	0.141015	0.00465045
Subj07	DLPFC	Front	R	10dB	unprocessed	N_mS_m	0.333238	-0.0264476	0.241715
Subj08	DLPFC	Front	R	10dB	unprocessed	N_mS_m	0.308718	0.0753652	0.0200232
Subj09	DLPFC	Front	R	10dB	unprocessed	N_mS_m	0.351183	-0.0338174	0.148067
Subj10	DLPFC	Front	R	10dB	unprocessed	N_mS_m	-0.346293	0.0124796	-0.314922
Subj11	DLPFC	Front	R	10dB	unprocessed	N_mS_m	0.348743	0.0189422	0.360502
Subj12	DLPFC	Front	R	10dB	unprocessed	N_mS_m	0.030882	-0.194455	0.448407
Subj13	DLPFC	Front	R	10dB	unprocessed	N_mS_m	0.462613	-0.0977808	0.548146
Subj14	DLPFC	Front	R	10dB	unprocessed	N_mS_m	-0.426101	0.266629	-0.69058
Subj15	DLPFC	Front	R	10dB	unprocessed	N_mS_m	0.159288	-0.045434	0.204722
Subj16	DLPFC	Front	R	10dB	unprocessed	N_mS_m	0.642924	-0.125249	0.675398
Subj17	DLPFC	Front	R	10dB	unprocessed	N_mS_m	0.824521	-0.00790969	0.884993
Subj18	DLPFC	Front	R	10dB	unprocessed	N_mS_m	0.775268	-0.287257	1.0443
Subj19	DLPFC	Front	R	10dB	unprocessed	N_mS_m	0.460246	-0.200428	0.599331
Subj20	DLPFC	Front	R	10dB	unprocessed	N_mS_m	0.667832	-0.300916	0.945657
Subj21	DLPFC	Front	R	10dB	unprocessed	N_mS_m	-0.0073803	-0.171245	0.0491801
Subj22	DLPFC	Front	R	10dB	unprocessed	N_mS_m	-0.595599	-0.0825318	-0.535304
Subj23	DLPFC	Front	R	10dB	unprocessed	N_mS_m	0.457158	-0.107159	0.564318
Subj01	f-ROI2	Front	L	10dB	unprocessed	N_mS_m	-0.450872	0.109789	-0.561686
Subj02	f-ROI2	Front	L	10dB	unprocessed	N_mS_m	-0.3	0.122501	-0.415321
Subj03	f-ROI2	Front	L	10dB	unprocessed	N_mS_m	-0.402162	0.0980567	-0.511534
Subj04	f-ROI2	Front	L	10dB	unprocessed	N_mS_m	-0.521427	-0.15223	-0.483452
Subj05	f-ROI2	Front	L	10dB	unprocessed	N_mS_m	-0.293189	-0.176907	0.355245
Subj06	f-ROI2	Front	L	10dB	unprocessed	N_mS_m	0.328243	-0.148367	0.536926
Subj07	f-ROI2	Front	L	10dB	unprocessed	N_mS_m	-0.682344	0.201343	-0.862273
Subj08	f-ROI2	Front	L	10dB	unprocessed	N_mS_m	-0.250692	0.256784	-0.492738
Subj09	f-ROI2	Front	L	10dB	unprocessed	N_mS_m	-0.336887	-0.215359	0.480285
Subj10	f-ROI2	Front	L	10dB	unprocessed	N_mS_m	0.129345	-0.114826	0.301478
Subj11	f-ROI2	Front	L	10dB	unprocessed	N_mS_m	-0.129604	-0.117128	0.0688163
Subj12	f-ROI2	Front	L	10dB	unprocessed	N_mS_m	-0.156961	-0.0706061	0.281278
Subj13	f-ROI2	Front	L	10dB	unprocessed	N_mS_m	-0.172072	0.103247	-0.100282
Subj14	f-ROI2	Front	L	10dB	unprocessed	N_mS_m	-1.16085	0.153519	-1.30689
Subj15	f-ROI2	Front	L	10dB	unprocessed	N_mS_m	0.223357	0.0857342	0.168145
Subj16	f-ROI2	Front	L	10dB	unprocessed	N_mS_m	0.673669	-0.10907	0.779685
Subj17	f-ROI2	Front	L	10dB	unprocessed	N_mS_m	0.886413	-0.137396	0.982675
Subj18	f-ROI2	Front	L	10dB	unprocessed	N_mS_m	0.367935	-0.0557892	0.391622
Subj19	f-ROI2	Front	L	10dB	unprocessed	N_mS_m	-0.618369	-0.0667275	-0.610745
Subj20	f-ROI2	Front	L	10dB	unprocessed	N_mS_m	-0.205569	0.0714406	-0.146047
Subj21	f-ROI2	Front	L	10dB	unprocessed	N_mS_m	-0.943291	-0.130965	-0.831283
Subj22	f-ROI2	Front	L	10dB	unprocessed	N_mS_m	0.25508	0.174341	-0.284688
Subj23	f-ROI2	Front	L	10dB	unprocessed	N_mS_m	-0.186043	0.109052	-0.25921
Subj01	f-ROI2	Front	R	10dB	unprocessed	N_mS_m	-0.0594386	-0.083769	0.0276974
Subj02	f-ROI2	Front	R	10dB	unprocessed	N_mS_m	-0.589327	0.208954	-0.794202
Subj03	f-ROI2	Front	R	10dB	unprocessed	N_mS_m	0.479995	-0.0731312	0.546531
Subj04	f-ROI2	Front	R	10dB	unprocessed	N_mS_m	0.0421963	-0.137682	0.118991
Subj05	f-ROI2	Front	R	10dB	unprocessed	N_mS_m	0.48422	-0.472307	0.94142
Subj06	f-ROI2	Front	R	10dB	unprocessed	N_mS_m	-0.596091	0.119337	-0.706325
Subj07	f-ROI2	Front	R	10dB	unprocessed	N_mS_m	0.196809	0.0459947	0.063847
Subj08	f-ROI2	Front	R	10dB	unprocessed	N_mS_m	0.00277132	0.149511	-0.420276
Subj09	f-ROI2	Front	R	10dB	unprocessed	N_mS_m	0.409259	-0.160024	0.558822
Subj10	f-ROI2	Front	R	10dB	unprocessed	N_mS_m	0.378509	-0.219886	0.514272
Subj11	f-ROI2	Front	R	10dB	unprocessed	N_mS_m	0.407013	0.137871	0.429101
Subj12	f-ROI2	Front	R	10dB	unprocessed	N_mS_m	0.498745	-0.408197	0.892828
Subj13	f-ROI2	Front	R	10dB	unprocessed	N_mS_m	0.619328	-0.140284	0.753736
Subj14	f-ROI2	Front	R	10dB	unprocessed	N_mS_m	-0.507932	0.339162	-0.838634
Subj15	f-ROI2	Front	R	10dB	unprocessed	N_mS_m	-0.145783	-0.0146118	-0.123692
Subj16	f-ROI2	Front	R	10dB	unprocessed	N_mS_m	0.796965	-0.0960389	0.911432
Subj17	f-ROI2	Front	R	10dB	unprocessed	N_mS_m	1.13262	-0.227273	1.23699
Subj18	f-ROI2	Front	R	10dB	unprocessed	N_mS_m	0.468846	-0.174885	0.62627
Subj19	f-ROI2	Front	R	10dB	unprocessed	N_mS_m	0.333619	-0.260775	0.456195
Subj20	f-ROI2	Front	R	10dB	unprocessed	N_mS_m	0.848686	-0.419857	1.22905
Subj21	f-ROI2	Front	R	10dB	unprocessed	N_mS_m	-0.139194	-0.155266	0.0334506
Subj22	f-ROI2	Front	R	10dB	unprocessed	N_mS_m	-0.328448	0.164497	-0.488666
Subj23	f-ROI2	Front	R	10dB	unprocessed	N_mS_m	0.282109	0.0959866	0.0376026
Subj01	f-ROI3	Front	L	10dB	unprocessed	N_mS_m	-0.228694	0.177301	-0.301478
Subj02	f-ROI3	Front	L	10dB	unprocessed	N_mS_m	0.537661	-0.280971	0.600935
Subj03	f-ROI3	Front	L	10dB	unprocessed	N_mS_m	0.313944	-0.199001	0.408987
Subj04	f-ROI3	Front	L	10dB	unprocessed	N_mS_m	0.180261	-0.13597	0.352727
Subj05	f-ROI3	Front	L	10dB	unprocessed	N_mS_m	0.343549	-0.260928	0.601916
Subj06	f-ROI3	Front	L	10dB	unprocessed	N_mS_m	0.319525	-0.173712	0.443195
Subj07	f-ROI3	Front	L	10dB	unprocessed	N_mS_m	0.279106	-0.127148	0.400003
Subj08	f-ROI3	Front	L	10dB	unprocessed	N_mS_m	-0.391042	0.10296	-0.485806
Subj09	f-ROI3	Front	L	10dB	unprocessed	N_mS_m	-0.272473	0.143709	-0.407887
Subj10	f-ROI3	Front	L	10dB	unprocessed	N_mS_m	0.372502	-0.301834	0.510587
Subj11	f-ROI3	Front	L	10dB	unprocessed	N_mS_m	0.742236	-0.224048	0.945972
Subj12	f-ROI3	Front	L	10dB	unprocessed	N_mS_m	0.189136	-0.204499	0.524394
Subj13	f-ROI3	Front	L	10dB	unprocessed	N_mS_m	-0.299331	0.229052	-0.436226
Subj14	f-ROI3	Front	L	10dB	unprocessed	N_mS_m	0.262628	-0.0889117	0.396879
Subj15	f-ROI3	Front	L	10dB	unprocessed	N_mS_m	-0.274681	0.215222	-0.410217
Subj16	f-ROI3	Front	L	10dB	unprocessed	N_mS_m	-0.269748	0.217944	-0.497005
Subj17	f-ROI3	Front	L	10dB	unprocessed	N_mS_m	-0.188506	0.182422	-0.370928
Subj18	f-ROI3	Front	L	10dB	unprocessed	N_mS_m	0.492009	-0.183091	0.564215
Subj19	f-ROI3	Front	L	10dB	unprocessed	N_mS_m	0.849599	-0.395478	1.24541
Subj20	f-ROI3	Front	L	10dB	unprocessed	N_mS_m	-0.519508	0.0729603	-0.69779
Subj21	f-ROI3	Front	L	10dB	unprocessed	N_mS_m	0.401765	-0.0353328	0.378421
Subj22	f-ROI3	Front	L	10dB	unprocessed	N_mS_m	0.158516	0.11908	-0.212783
Subj23	f-ROI3	Front	L	10dB	unprocessed	N_mS_m	-0.52963	-0.320682	-0.392447
Subj01	f-ROI3	Front	R	10dB	unprocessed	N_mS_m	0.303191	0.111157	0.321556
Subj02	f-ROI3	Front	R	10dB	unprocessed	N_mS_m	-1.04627	-0.125347	-1.11003
Subj03	f-ROI3	Front	R	10dB	unprocessed	N_mS_m	-0.383736	-0.302663	0.285249
Subj04	f-ROI3	Front	R	10dB	unprocessed	N_mS_m	0.446278	-0.411465	0.800559
Subj05	f-ROI3	Front	R	10dB	unprocessed	N_mS_m	-0.388877	0.214586	-0.597704
Subj06	f-ROI3	Front	R	10dB	unprocessed	N_mS_m	-0.249146	-0.123181	-0.13201
Subj07	f-ROI3	Front	R	10dB	unprocessed	N_mS_m	0.410477	0.0256611	0.414284
Subj08	f-ROI3	Front	R	10dB	unprocessed	N_mS_m	0.376544	0.078175	0.401355
Subj09	f-ROI3	Front	R	10dB	unprocessed	N_mS_m	-0.219151	-0.156189	-0.17669
Subj10	f-ROI3	Front	R	10dB	unprocessed	N_mS_m	0.656261	-0.451412	1.1066
Subj11	f-ROI3	Front	R	10dB	unprocessed	N_mS_m	0.446464	-0.154675	0.699373
Subj12	f-ROI3	Front	R	10dB	unprocessed	N_mS_m	-0.335158	-0.131701	0.156914
Subj13	f-ROI3	Front	R	10dB	unprocessed	N_mS_m	0.647539	-0.142068	0.773039
Subj14	f-ROI3	Front	R	10dB	unprocessed	N_mS_m	-0.828956	0.211567	-1.00402
Subj15	f-ROI3	Front	R	10dB	unprocessed	N_mS_m	-0.405889	0.234721	-0.467865
Subj16	f-ROI3	Front	R	10dB	unprocessed	N_mS_m	0.210036	0.173893	-0.112036
Subj17	f-ROI3	Front	R	10dB	unprocessed	N_mS_m	0.565874	-0.141429	0.632001
Subj18	f-ROI3	Front	R	10dB	unprocessed	N_mS_m	0.821336	-0.286752	1.09352
Subj19	f-ROI3	Front	R	10dB	unprocessed	N_mS_m	0.656827	-0.284091	0.898193
Subj20	f-ROI3	Front	R	10dB	unprocessed	N_mS_m	-0.618042	-0.112612	-0.645199
Subj21	f-ROI3	Front	R	10dB	unprocessed	N_mS_m	0.257336	0.0986459	-0.346961
Subj22	f-ROI3	Front	R	10dB	unprocessed	N_mS_m	-0.244548	-0.125052	-0.271872
Subj23	f-ROI3	Front	R	10dB	unprocessed	N_mS_m	0.23254	-0.26709	0.411958
Subj01	AC	Back	L	15dB	unprocessed	N_mS_m	-0.355864	0.162426	-0.400983
Subj02	AC	Back	L	15dB	unprocessed	N_mS_m	0.683077	-0.546208	1.23543
Subj03	AC	Back	L	15dB	unprocessed	N_mS_m	1.1384	-0.581814	1.67249
Subj04	AC	Back	L	15dB	unprocessed	N_mS_m	0.880744	0.0828501	0.910925
Subj05	AC	Back	L	15dB	unprocessed	N_mS_m	-0.681545	0.273729	-0.967364
Subj06	AC	Back	L	15dB	unprocessed	N_mS_m	0.374615	-0.074462	0.420255
Subj07	AC	Back	L	15dB	unprocessed	N_mS_m	-0.12003	0.0476055	0.184485
Subj08	AC	Back	L	15dB	unprocessed	N_mS_m	-0.500888	-0.161218	-0.50407
Subj09	AC	Back	L	15dB	unprocessed	N_mS_m	0.301585	-0.304636	0.606318
Subj10	AC	Back	L	15dB	unprocessed	N_mS_m	-0.161042	0.195344	-0.157142
Subj11	AC	Back	L	15dB	unprocessed	N_mS_m	-0.218627	0.0935854	-0.305985
Subj12	AC	Back	L	15dB	unprocessed	N_mS_m	0.0661641	-0.134279	0.199092
Subj13	AC	Back	L	15dB	unprocessed	N_mS_m	-0.530309	-0.067211	-0.387249
Subj14	AC	Back	L	15dB	unprocessed	N_mS_m	0.666173	0.0999941	0.672866
Subj15	AC	Back	L	15dB	unprocessed	N_mS_m	-0.242784	0.0879731	-0.227672
Subj16	AC	Back	L	15dB	unprocessed	N_mS_m	-0.223538	-0.100658	-0.119885
Subj17	AC	Back	L	15dB	unprocessed	N_mS_m	0.385127	-0.122902	0.450917
Subj18	AC	Back	L	15dB	unprocessed	N_mS_m	0.357009	-0.191813	0.53832
Subj19	AC	Back	L	15dB	unprocessed	N_mS_m	-0.119856	-0.134471	0.188794
Subj20	AC	Back	L	15dB	unprocessed	N_mS_m	-0.267764	0.173658	-0.201006
Subj21	AC	Back	L	15dB	unprocessed	N_mS_m	0.452808	-0.0621878	0.53066
Subj22	AC	Back	L	15dB	unprocessed	N_mS_m	0.580902	-0.0509859	0.69406
Subj23	AC	Back	L	15dB	unprocessed	N_mS_m	-0.527907	0.141714	-0.654136
Subj01	AC	Back	R	15dB	unprocessed	N_mS_m	-0.606679	0.228595	-0.797036
Subj02	AC	Back	R	15dB	unprocessed	N_mS_m	0.691683	-0.483106	1.18878
Subj03	AC	Back	R	15dB	unprocessed	N_mS_m	0.457731	-0.256867	0.609348
Subj04	AC	Back	R	15dB	unprocessed	N_mS_m	1.01164	-0.121928	1.10112
Subj05	AC	Back	R	15dB	unprocessed	N_mS_m	-0.252904	0.272527	-0.52557
Subj06	AC	Back	R	15dB	unprocessed	N_mS_m	0.445327	-0.0796319	0.425287
Subj07	AC	Back	R	15dB	unprocessed	N_mS_m	0.234672	0.0714512	0.237023
Subj08	AC	Back	R	15dB	unprocessed	N_mS_m	-0.555945	0.180089	-0.69534
Subj09	AC	Back	R	15dB	unprocessed	N_mS_m	0.767756	-0.259438	1.02113
Subj10	AC	Back	R	15dB	unprocessed	N_mS_m	0.549522	-0.234978	0.792102
Subj11	AC	Back	R	15dB	unprocessed	N_mS_m	-0.648157	0.115793	-0.758837
Subj12	AC	Back	R	15dB	unprocessed	N_mS_m	-0.407598	-0.132001	-0.442595
Subj13	AC	Back	R	15dB	unprocessed	N_mS_m	-0.236375	0.238932	-0.452428
Subj14	AC	Back	R	15dB	unprocessed	N_mS_m	0.571109	0.11147	0.708637
Subj15	AC	Back	R	15dB	unprocessed	N_mS_m	-0.128896	-0.142544	0.0936336
Subj16	AC	Back	R	15dB	unprocessed	N_mS_m	-0.257032	-0.111453	-0.199993
Subj17	AC	Back	R	15dB	unprocessed	N_mS_m	-0.221642	0.134193	-0.355835
Subj18	AC	Back	R	15dB	unprocessed	N_mS_m	0.357524	-0.139322	0.523578
Subj19	AC	Back	R	15dB	unprocessed	N_mS_m	-0.362545	-0.0916422	-0.229831
Subj20	AC	Back	R	15dB	unprocessed	N_mS_m	-0.181342	0.197259	-0.272515
Subj21	AC	Back	R	15dB	unprocessed	N_mS_m	0.300473	0.09049	0.220156
Subj22	AC	Back	R	15dB	unprocessed	N_mS_m	0.695585	-0.201445	0.883171
Subj23	AC	Back	R	15dB	unprocessed	N_mS_m	-0.427966	-0.103135	-0.453923
Subj01	DLPFC	Front	L	15dB	unprocessed	N_mS_m	0.0461118	0.0977963	-0.0327781
Subj02	DLPFC	Front	L	15dB	unprocessed	N_mS_m	0.472545	-0.145905	0.610687
Subj03	DLPFC	Front	L	15dB	unprocessed	N_mS_m	0.23187	0.0536295	0.16991
Subj04	DLPFC	Front	L	15dB	unprocessed	N_mS_m	-0.34707	0.0341262	-0.434901
Subj05	DLPFC	Front	L	15dB	unprocessed	N_mS_m	-0.00599078	-0.0181631	0.0118543
Subj06	DLPFC	Front	L	15dB	unprocessed	N_mS_m	0.07679	0.0461442	0.0555374
Subj07	DLPFC	Front	L	15dB	unprocessed	N_mS_m	0.318353	-0.0386645	0.401874
Subj08	DLPFC	Front	L	15dB	unprocessed	N_mS_m	-0.155305	0.016174	-0.169759
Subj09	DLPFC	Front	L	15dB	unprocessed	N_mS_m	-0.645407	0.410189	-1.02088
Subj10	DLPFC	Front	L	15dB	unprocessed	N_mS_m	0.545982	-0.156456	0.702438
Subj11	DLPFC	Front	L	15dB	unprocessed	N_mS_m	-0.125741	0.0383656	-0.163763
Subj12	DLPFC	Front	L	15dB	unprocessed	N_mS_m	-0.209737	0.152325	-0.398463
Subj13	DLPFC	Front	L	15dB	unprocessed	N_mS_m	-0.64257	0.168175	-0.810053
Subj14	DLPFC	Front	L	15dB	unprocessed	N_mS_m	0.904258	-0.071009	0.957527
Subj15	DLPFC	Front	L	15dB	unprocessed	N_mS_m	-0.225356	0.144816	-0.435326
Subj16	DLPFC	Front	L	15dB	unprocessed	N_mS_m	0.403277	-0.0793929	0.439066
Subj17	DLPFC	Front	L	15dB	unprocessed	N_mS_m	1.08759	-0.226458	1.21733
Subj18	DLPFC	Front	L	15dB	unprocessed	N_mS_m	0.666903	-0.280714	0.856592
Subj19	DLPFC	Front	L	15dB	unprocessed	N_mS_m	-0.601429	-0.0109895	-0.666955
Subj20	DLPFC	Front	L	15dB	unprocessed	N_mS_m	-0.461177	-0.155631	-0.452164
Subj21	DLPFC	Front	L	15dB	unprocessed	N_mS_m	-0.0109063	0.10194	-0.274763
Subj22	DLPFC	Front	L	15dB	unprocessed	N_mS_m	0.307748	-0.0927452	0.399388
Subj23	DLPFC	Front	L	15dB	unprocessed	N_mS_m	0.925349	-0.403307	1.26266
Subj01	DLPFC	Front	R	15dB	unprocessed	N_mS_m	0.345411	0.00521077	0.42815
Subj02	DLPFC	Front	R	15dB	unprocessed	N_mS_m	-0.223876	0.104922	-0.315319
Subj03	DLPFC	Front	R	15dB	unprocessed	N_mS_m	0.763716	-0.235889	0.995008
Subj04	DLPFC	Front	R	15dB	unprocessed	N_mS_m	0.137302	-0.0319164	0.171871
Subj05	DLPFC	Front	R	15dB	unprocessed	N_mS_m	0.571143	-0.346789	0.908301
Subj06	DLPFC	Front	R	15dB	unprocessed	N_mS_m	-0.388108	-0.101996	-0.336237
Subj07	DLPFC	Front	R	15dB	unprocessed	N_mS_m	0.257493	0.0175276	0.317679
Subj08	DLPFC	Front	R	15dB	unprocessed	N_mS_m	-0.517848	0.232326	-0.722252
Subj09	DLPFC	Front	R	15dB	unprocessed	N_mS_m	-0.216196	0.44464	-0.874539
Subj10	DLPFC	Front	R	15dB	unprocessed	N_mS_m	0.406984	0.242671	0.014634
Subj11	DLPFC	Front	R	15dB	unprocessed	N_mS_m	0.0740104	-0.0801779	0.093067
Subj12	DLPFC	Front	R	15dB	unprocessed	N_mS_m	-0.0039765	0.0024942	-0.0151281
Subj13	DLPFC	Front	R	15dB	unprocessed	N_mS_m	0.0137064	-0.158347	0.350218
Subj14	DLPFC	Front	R	15dB	unprocessed	N_mS_m	0.364231	-0.0245348	0.386882
Subj15	DLPFC	Front	R	15dB	unprocessed	N_mS_m	-0.308168	0.209361	-0.477065
Subj16	DLPFC	Front	R	15dB	unprocessed	N_mS_m	0.871778	-0.19751	1.03387
Subj17	DLPFC	Front	R	15dB	unprocessed	N_mS_m	0.912442	-0.128545	1.0345
Subj18	DLPFC	Front	R	15dB	unprocessed	N_mS_m	1.0685	-0.469284	1.49566
Subj19	DLPFC	Front	R	15dB	unprocessed	N_mS_m	0.0227256	-0.0290133	0.0485118
Subj20	DLPFC	Front	R	15dB	unprocessed	N_mS_m	0.487549	-0.173352	0.658714
Subj21	DLPFC	Front	R	15dB	unprocessed	N_mS_m	-0.0680048	-0.0156341	-0.0465333
Subj22	DLPFC	Front	R	15dB	unprocessed	N_mS_m	-0.574578	-0.182868	-0.0486554
Subj23	DLPFC	Front	R	15dB	unprocessed	N_mS_m	0.881552	-0.328265	1.21389
Subj01	f-ROI2	Front	L	15dB	unprocessed	N_mS_m	0.298223	-0.0842592	0.423017
Subj02	f-ROI2	Front	L	15dB	unprocessed	N_mS_m	-0.609476	0.267236	-0.586786
Subj03	f-ROI2	Front	L	15dB	unprocessed	N_mS_m	0.265773	-0.104701	0.369439
Subj04	f-ROI2	Front	L	15dB	unprocessed	N_mS_m	-0.693289	-0.0905181	-0.614376
Subj05	f-ROI2	Front	L	15dB	unprocessed	N_mS_m	-0.272663	-0.168413	-0.380263
Subj06	f-ROI2	Front	L	15dB	unprocessed	N_mS_m	0.223397	-0.0706034	0.281662
Subj07	f-ROI2	Front	L	15dB	unprocessed	N_mS_m	-0.457699	-0.0762959	-0.443142
Subj08	f-ROI2	Front	L	15dB	unprocessed	N_mS_m	-0.595139	0.0950925	-0.591049
Subj09	f-ROI2	Front	L	15dB	unprocessed	N_mS_m	-0.351396	0.147682	-0.416107
Subj10	f-ROI2	Front	L	15dB	unprocessed	N_mS_m	0.428067	0.133413	0.528226
Subj11	f-ROI2	Front	L	15dB	unprocessed	N_mS_m	-0.163753	0.126312	-0.269682
Subj12	f-ROI2	Front	L	15dB	unprocessed	N_mS_m	-0.603033	0.214247	-0.805357
Subj13	f-ROI2	Front	L	15dB	unprocessed	N_mS_m	-0.304225	-0.23025	0.485643
Subj14	f-ROI2	Front	L	15dB	unprocessed	N_mS_m	0.146172	0.0810804	0.155324
Subj15	f-ROI2	Front	L	15dB	unprocessed	N_mS_m	-0.369742	0.141694	-0.551477
Subj16	f-ROI2	Front	L	15dB	unprocessed	N_mS_m	0.648539	-0.0643136	0.734472
Subj17	f-ROI2	Front	L	15dB	unprocessed	N_mS_m	1.45501	-0.0920242	1.51762
Subj18	f-ROI2	Front	L	15dB	unprocessed	N_mS_m	0.512613	-0.358562	0.465923
Subj19	f-ROI2	Front	L	15dB	unprocessed	N_mS_m	0.168633	-0.0964332	-0.236076
Subj20	f-ROI2	Front	L	15dB	unprocessed	N_mS_m	0.285599	-0.26295	0.517953
Subj21	f-ROI2	Front	L	15dB	unprocessed	N_mS_m	-0.81444	0.0249388	-0.831857
Subj22	f-ROI2	Front	L	15dB	unprocessed	N_mS_m	0.315319	-0.205548	0.49014
Subj23	f-ROI2	Front	L	15dB	unprocessed	N_mS_m	0.642935	-0.174113	0.758251
Subj01	f-ROI2	Front	R	15dB	unprocessed	N_mS_m	0.220678	0.134948	-0.0197985
Subj02	f-ROI2	Front	R	15dB	unprocessed	N_mS_m	-0.292516	0.176546	-0.46575
Subj03	f-ROI2	Front	R	15dB	unprocessed	N_mS_m	0.748814	-0.306727	1.04813
Subj04	f-ROI2	Front	R	15dB	unprocessed	N_mS_m	-0.407745	0.214909	-0.619136
Subj05	f-ROI2	Front	R	15dB	unprocessed	N_mS_m	0.402627	-0.27216	0.626925
Subj06	f-ROI2	Front	R	15dB	unprocessed	N_mS_m	-0.529921	-0.0162796	-0.58653
Subj07	f-ROI2	Front	R	15dB	unprocessed	N_mS_m	0.15637	-0.0453583	0.204694
Subj08	f-ROI2	Front	R	15dB	unprocessed	N_mS_m	-0.566045	0.0465226	-0.659134
Subj09	f-ROI2	Front	R	15dB	unprocessed	N_mS_m	0.0295718	0.115262	-0.0829058
Subj10	f-ROI2	Front	R	15dB	unprocessed	N_mS_m	0.318299	0.142412	0.022494
Subj11	f-ROI2	Front	R	15dB	unprocessed	N_mS_m	-0.222645	0.0827382	-0.345388
Subj12	f-ROI2	Front	R	15dB	unprocessed	N_mS_m	-0.694037	0.318968	-1.01301
Subj13	f-ROI2	Front	R	15dB	unprocessed	N_mS_m	0.144123	-0.0395329	0.171367
Subj14	f-ROI2	Front	R	15dB	unprocessed	N_mS_m	0.0509068	-0.000621043	0.055843
Subj15	f-ROI2	Front	R	15dB	unprocessed	N_mS_m	-0.616685	-0.0737134	-0.192764
Subj16	f-ROI2	Front	R	15dB	unprocessed	N_mS_m	0.565616	-0.0159427	0.605991
Subj17	f-ROI2	Front	R	15dB	unprocessed	N_mS_m	0.703699	-0.0152915	0.779288
Subj18	f-ROI2	Front	R	15dB	unprocessed	N_mS_m	0.822594	-0.489758	1.2323
Subj19	f-ROI2	Front	R	15dB	unprocessed	N_mS_m	-0.0866369	-0.019118	-0.0714394
Subj20	f-ROI2	Front	R	15dB	unprocessed	N_mS_m	0.531512	-0.255637	0.786901
Subj21	f-ROI2	Front	R	15dB	unprocessed	N_mS_m	-0.445748	0.105597	-0.4941
Subj22	f-ROI2	Front	R	15dB	unprocessed	N_mS_m	0.0217471	-0.263823	0.0781949
Subj23	f-ROI2	Front	R	15dB	unprocessed	N_mS_m	0.608643	-0.367864	0.95697
Subj01	f-ROI3	Front	L	15dB	unprocessed	N_mS_m	-0.232202	0.180984	-0.401949
Subj02	f-ROI3	Front	L	15dB	unprocessed	N_mS_m	0.712143	-0.425649	1.13226
Subj03	f-ROI3	Front	L	15dB	unprocessed	N_mS_m	0.847263	-0.156619	0.743332
Subj04	f-ROI3	Front	L	15dB	unprocessed	N_mS_m	-0.167738	0.156629	-0.324367
Subj05	f-ROI3	Front	L	15dB	unprocessed	N_mS_m	-0.47176	0.240151	-0.70475
Subj06	f-ROI3	Front	L	15dB	unprocessed	N_mS_m	-0.204441	-0.0872662	0.209206
Subj07	f-ROI3	Front	L	15dB	unprocessed	N_mS_m	0.116082	-0.0524929	0.139972
Subj08	f-ROI3	Front	L	15dB	unprocessed	N_mS_m	-0.371324	0.226133	-0.59583
Subj09	f-ROI3	Front	L	15dB	unprocessed	N_mS_m	0.155389	0.185375	0.179179
Subj10	f-ROI3	Front	L	15dB	unprocessed	N_mS_m	0.519172	-0.342236	0.857968
Subj11	f-ROI3	Front	L	15dB	unprocessed	N_mS_m	-0.409913	0.146657	-0.517089
Subj12	f-ROI3	Front	L	15dB	unprocessed	N_mS_m	0.103428	-0.147479	0.270193
Subj13	f-ROI3	Front	L	15dB	unprocessed	N_mS_m	-0.324924	-0.0771168	0.316799
Subj14	f-ROI3	Front	L	15dB	unprocessed	N_mS_m	0.211747	0.160617	0.241808
Subj15	f-ROI3	Front	L	15dB	unprocessed	N_mS_m	-0.236338	0.127213	-0.326316
Subj16	f-ROI3	Front	L	15dB	unprocessed	N_mS_m	-0.131113	-0.301353	0.321542
Subj17	f-ROI3	Front	L	15dB	unprocessed	N_mS_m	0.631878	-0.140082	0.694768
Subj18	f-ROI3	Front	L	15dB	unprocessed	N_mS_m	0.48518	-0.263	0.738012
Subj19	f-ROI3	Front	L	15dB	unprocessed	N_mS_m	0.143421	-0.119342	0.338471
Subj20	f-ROI3	Front	L	15dB	unprocessed	N_mS_m	0.246463	0.208599	-0.249438
Subj21	f-ROI3	Front	L	15dB	unprocessed	N_mS_m	0.312499	-0.113746	0.424545
Subj22	f-ROI3	Front	L	15dB	unprocessed	N_mS_m	0.451664	-0.0827145	0.394861
Subj23	f-ROI3	Front	L	15dB	unprocessed	N_mS_m	0.0883631	-0.208601	0.326723
Subj01	f-ROI3	Front	R	15dB	unprocessed	N_mS_m	0.531389	-0.0346778	0.564321
Subj02	f-ROI3	Front	R	15dB	unprocessed	N_mS_m	0.28599	-0.218553	0.482879
Subj03	f-ROI3	Front	R	15dB	unprocessed	N_mS_m	0.595935	-0.344244	0.955435
Subj04	f-ROI3	Front	R	15dB	unprocessed	N_mS_m	0.629808	0.0929934	0.536897
Subj05	f-ROI3	Front	R	15dB	unprocessed	N_mS_m	-0.274578	0.366689	-0.551451
Subj06	f-ROI3	Front	R	15dB	unprocessed	N_mS_m	-0.154948	0.236209	-0.333715
Subj07	f-ROI3	Front	R	15dB	unprocessed	N_mS_m	-0.096458	0.0794884	-0.163738
Subj08	f-ROI3	Front	R	15dB	unprocessed	N_mS_m	-0.458771	0.310164	-0.792476
Subj09	f-ROI3	Front	R	15dB	unprocessed	N_mS_m	-0.445488	0.211275	-0.665727
Subj10	f-ROI3	Front	R	15dB	unprocessed	N_mS_m	0.309268	-0.0199205	0.354324
Subj11	f-ROI3	Front	R	15dB	unprocessed	N_mS_m	-0.42236	0.188583	-0.610943
Subj12	f-ROI3	Front	R	15dB	unprocessed	N_mS_m	0.683342	-0.0851895	0.496497
Subj13	f-ROI3	Front	R	15dB	unprocessed	N_mS_m	-0.162735	-0.139484	0.292583
Subj14	f-ROI3	Front	R	15dB	unprocessed	N_mS_m	0.213743	-0.0598081	-0.227814
Subj15	f-ROI3	Front	R	15dB	unprocessed	N_mS_m	-0.610678	-0.0972919	-0.659163
Subj16	f-ROI3	Front	R	15dB	unprocessed	N_mS_m	-0.153308	-0.217986	0.159221
Subj17	f-ROI3	Front	R	15dB	unprocessed	N_mS_m	1.14822	-0.168137	1.27434
Subj18	f-ROI3	Front	R	15dB	unprocessed	N_mS_m	0.67777	-0.435892	1.25899
Subj19	f-ROI3	Front	R	15dB	unprocessed	N_mS_m	0.307165	-0.14727	0.452541
Subj20	f-ROI3	Front	R	15dB	unprocessed	N_mS_m	-0.25286	0.168888	-0.302541
Subj21	f-ROI3	Front	R	15dB	unprocessed	N_mS_m	0.586552	0.185564	0.573707
Subj22	f-ROI3	Front	R	15dB	unprocessed	N_mS_m	0.487321	-0.182711	0.670975
Subj23	f-ROI3	Front	R	15dB	unprocessed	N_mS_m	-0.145339	-0.142613	-0.163387
Subj01	AC	Back	L	10dB	unprocessed	N_oS_m	0.189938	0.098267	0.00947729
Subj02	AC	Back	L	10dB	unprocessed	N_oS_m	0.660022	-0.459288	0.988475
Subj03	AC	Back	L	10dB	unprocessed	N_oS_m	-0.339565	-0.117804	0.215184
Subj04	AC	Back	L	10dB	unprocessed	N_oS_m	0.410594	-0.148923	0.55799
Subj05	AC	Back	L	10dB	unprocessed	N_oS_m	0.166951	0.126146	-0.19775
Subj06	AC	Back	L	10dB	unprocessed	N_oS_m	-0.273925	0.253795	-0.557911
Subj07	AC	Back	L	10dB	unprocessed	N_oS_m	-0.290866	0.0667117	-0.455612
Subj08	AC	Back	L	10dB	unprocessed	N_oS_m	-0.327865	-0.205496	0.135197
Subj09	AC	Back	L	10dB	unprocessed	N_oS_m	0.306551	-0.321038	0.612545
Subj10	AC	Back	L	10dB	unprocessed	N_oS_m	0.475357	-0.623604	1.0896
Subj11	AC	Back	L	10dB	unprocessed	N_oS_m	1.12439	-0.339325	1.38708
Subj12	AC	Back	L	10dB	unprocessed	N_oS_m	0.668857	-0.19414	0.802892
Subj13	AC	Back	L	10dB	unprocessed	N_oS_m	0.623528	0.1255	0.509594
Subj14	AC	Back	L	10dB	unprocessed	N_oS_m	-0.336374	0.098404	-0.556094
Subj15	AC	Back	L	10dB	unprocessed	N_oS_m	0.629029	0.15349	0.270462
Subj16	AC	Back	L	10dB	unprocessed	N_oS_m	0.238874	0.12523	0.10687
Subj17	AC	Back	L	10dB	unprocessed	N_oS_m	0.512394	-0.0795828	0.597482
Subj18	AC	Back	L	10dB	unprocessed	N_oS_m	0.429301	-0.320414	0.519299
Subj19	AC	Back	L	10dB	unprocessed	N_oS_m	0.192608	-0.105191	0.348265
Subj20	AC	Back	L	10dB	unprocessed	N_oS_m	0.526694	-0.323922	0.930377
Subj21	AC	Back	L	10dB	unprocessed	N_oS_m	-0.684056	0.180202	-0.870457
Subj22	AC	Back	L	10dB	unprocessed	N_oS_m	0.136854	0.361723	-0.371365
Subj23	AC	Back	L	10dB	unprocessed	N_oS_m	-0.482218	0.274911	-0.709169
Subj01	AC	Back	R	10dB	unprocessed	N_oS_m	0.256961	0.129903	0.171234
Subj02	AC	Back	R	10dB	unprocessed	N_oS_m	0.370309	-0.405881	0.733009
Subj03	AC	Back	R	10dB	unprocessed	N_oS_m	-0.573792	0.13666	-0.706294
Subj04	AC	Back	R	10dB	unprocessed	N_oS_m	0.878435	-0.200575	0.824751
Subj05	AC	Back	R	10dB	unprocessed	N_oS_m	0.6457	-0.358315	0.999006
Subj06	AC	Back	R	10dB	unprocessed	N_oS_m	-0.668394	-0.134244	-0.770514
Subj07	AC	Back	R	10dB	unprocessed	N_oS_m	-0.273976	-0.0865825	0.288204
Subj08	AC	Back	R	10dB	unprocessed	N_oS_m	0.285173	-0.148243	0.379536
Subj09	AC	Back	R	10dB	unprocessed	N_oS_m	0.866131	-0.522146	1.41048
Subj10	AC	Back	R	10dB	unprocessed	N_oS_m	0.3822	-0.271751	0.624309
Subj11	AC	Back	R	10dB	unprocessed	N_oS_m	-0.307027	-0.152495	-0.191596
Subj12	AC	Back	R	10dB	unprocessed	N_oS_m	-0.140796	-0.0956444	0.0742764
Subj13	AC	Back	R	10dB	unprocessed	N_oS_m	0.315064	0.0458821	0.379271
Subj14	AC	Back	R	10dB	unprocessed	N_oS_m	-0.274051	0.0353761	-0.32155
Subj15	AC	Back	R	10dB	unprocessed	N_oS_m	0.571772	-0.16346	0.759681
Subj16	AC	Back	R	10dB	unprocessed	N_oS_m	0.30967	0.0938915	0.324443
Subj17	AC	Back	R	10dB	unprocessed	N_oS_m	0.430714	-0.13147	0.518851
Subj18	AC	Back	R	10dB	unprocessed	N_oS_m	0.579155	-0.224145	1.00612
Subj19	AC	Back	R	10dB	unprocessed	N_oS_m	0.157663	0.0937817	-0.107054
Subj20	AC	Back	R	10dB	unprocessed	N_oS_m	0.350354	-0.110898	0.457636
Subj21	AC	Back	R	10dB	unprocessed	N_oS_m	-0.477933	0.171743	-0.574626
Subj22	AC	Back	R	10dB	unprocessed	N_oS_m	1.04489	-0.261661	1.18324
Subj23	AC	Back	R	10dB	unprocessed	N_oS_m	0.160241	0.0762834	-0.235743
Subj01	DLPFC	Front	L	10dB	unprocessed	N_oS_m	0.278676	-0.0813967	0.341033
Subj02	DLPFC	Front	L	10dB	unprocessed	N_oS_m	-0.0994218	0.015403	-0.113807
Subj03	DLPFC	Front	L	10dB	unprocessed	N_oS_m	-0.719937	0.174577	-0.894514
Subj04	DLPFC	Front	L	10dB	unprocessed	N_oS_m	0.476781	-0.0826512	0.539348
Subj05	DLPFC	Front	L	10dB	unprocessed	N_oS_m	0.487485	-0.232947	0.706149
Subj06	DLPFC	Front	L	10dB	unprocessed	N_oS_m	-0.592992	0.296417	-0.962515
Subj07	DLPFC	Front	L	10dB	unprocessed	N_oS_m	-0.178792	-0.120993	-0.0975443
Subj08	DLPFC	Front	L	10dB	unprocessed	N_oS_m	-0.539922	0.196635	-0.681422
Subj09	DLPFC	Front	L	10dB	unprocessed	N_oS_m	-0.363604	-0.0989946	-0.19817
Subj10	DLPFC	Front	L	10dB	unprocessed	N_oS_m	-0.460826	-0.0246061	-0.472064
Subj11	DLPFC	Front	L	10dB	unprocessed	N_oS_m	0.949657	-0.23006	1.17098
Subj12	DLPFC	Front	L	10dB	unprocessed	N_oS_m	-0.55074	-0.0776944	-0.407297
Subj13	DLPFC	Front	L	10dB	unprocessed	N_oS_m	-0.0144054	-0.211606	0.446924
Subj14	DLPFC	Front	L	10dB	unprocessed	N_oS_m	-0.091689	0.00320201	-0.0792778
Subj15	DLPFC	Front	L	10dB	unprocessed	N_oS_m	0.695539	-0.178581	0.867236
Subj16	DLPFC	Front	L	10dB	unprocessed	N_oS_m	0.769477	-0.102715	0.869556
Subj17	DLPFC	Front	L	10dB	unprocessed	N_oS_m	-0.65141	0.0387241	-0.685877
Subj18	DLPFC	Front	L	10dB	unprocessed	N_oS_m	0.328675	0.204505	0.24048
Subj19	DLPFC	Front	L	10dB	unprocessed	N_oS_m	-0.757958	-0.0413845	-0.661666
Subj20	DLPFC	Front	L	10dB	unprocessed	N_oS_m	0.170941	-0.157081	0.32891
Subj21	DLPFC	Front	L	10dB	unprocessed	N_oS_m	0.131155	0.045403	0.0880194
Subj22	DLPFC	Front	L	10dB	unprocessed	N_oS_m	0.351102	0.00866078	0.412257
Subj23	DLPFC	Front	L	10dB	unprocessed	N_oS_m	0.488224	-0.172284	0.660508
Subj01	DLPFC	Front	R	10dB	unprocessed	N_oS_m	-0.281082	-0.033699	-0.358954
Subj02	DLPFC	Front	R	10dB	unprocessed	N_oS_m	-0.350832	-0.221591	-0.141402
Subj03	DLPFC	Front	R	10dB	unprocessed	N_oS_m	-0.716786	0.147921	-1.03878
Subj04	DLPFC	Front	R	10dB	unprocessed	N_oS_m	0.335638	-0.0491493	0.41887
Subj05	DLPFC	Front	R	10dB	unprocessed	N_oS_m	0.580638	-0.39304	0.88417
Subj06	DLPFC	Front	R	10dB	unprocessed	N_oS_m	-1.12303	0.0998388	-1.19138
Subj07	DLPFC	Front	R	10dB	unprocessed	N_oS_m	-0.0741627	-0.0155588	-0.00228591
Subj08	DLPFC	Front	R	10dB	unprocessed	N_oS_m	-0.464797	0.251489	-0.700815
Subj09	DLPFC	Front	R	10dB	unprocessed	N_oS_m	-0.592003	0.0325566	-0.609599
Subj10	DLPFC	Front	R	10dB	unprocessed	N_oS_m	-0.0978831	0.0181235	-0.0751209
Subj11	DLPFC	Front	R	10dB	unprocessed	N_oS_m	0.808712	-0.324104	1.10098
Subj12	DLPFC	Front	R	10dB	unprocessed	N_oS_m	-0.111733	-0.167889	0.19583
Subj13	DLPFC	Front	R	10dB	unprocessed	N_oS_m	0.277188	-0.2064	0.667763
Subj14	DLPFC	Front	R	10dB	unprocessed	N_oS_m	-0.335974	0.00184041	-0.415883
Subj15	DLPFC	Front	R	10dB	unprocessed	N_oS_m	0.329325	-0.0952962	0.388938
Subj16	DLPFC	Front	R	10dB	unprocessed	N_oS_m	0.984202	-0.17192	1.15183
Subj17	DLPFC	Front	R	10dB	unprocessed	N_oS_m	-0.62646	0.0938467	-0.703641
Subj18	DLPFC	Front	R	10dB	unprocessed	N_oS_m	0.692779	-0.261808	0.920222
Subj19	DLPFC	Front	R	10dB	unprocessed	N_oS_m	-0.136774	-0.0139421	-0.348029
Subj20	DLPFC	Front	R	10dB	unprocessed	N_oS_m	1.06282	-0.298557	1.35818
Subj21	DLPFC	Front	R	10dB	unprocessed	N_oS_m	-0.488852	0.0336911	-0.533959
Subj22	DLPFC	Front	R	10dB	unprocessed	N_oS_m	0.561183	-0.294715	0.759143
Subj23	DLPFC	Front	R	10dB	unprocessed	N_oS_m	0.839489	-0.33251	1.17308
Subj01	f-ROI2	Front	L	10dB	unprocessed	N_oS_m	0.136283	0.277819	-0.380398
Subj02	f-ROI2	Front	L	10dB	unprocessed	N_oS_m	-0.537942	0.157762	-0.6948
Subj03	f-ROI2	Front	L	10dB	unprocessed	N_oS_m	0.405968	-0.13324	0.383777
Subj04	f-ROI2	Front	L	10dB	unprocessed	N_oS_m	0.492187	-0.145994	0.519252
Subj05	f-ROI2	Front	L	10dB	unprocessed	N_oS_m	-0.346252	0.132732	-0.471759
Subj06	f-ROI2	Front	L	10dB	unprocessed	N_oS_m	-0.443136	0.217255	-0.721047
Subj07	f-ROI2	Front	L	10dB	unprocessed	N_oS_m	-0.683195	0.0586087	-0.64309
Subj08	f-ROI2	Front	L	10dB	unprocessed	N_oS_m	-0.442508	0.249258	-0.478306
Subj09	f-ROI2	Front	L	10dB	unprocessed	N_oS_m	-0.973577	-0.141971	-1.14283
Subj10	f-ROI2	Front	L	10dB	unprocessed	N_oS_m	-0.398733	0.0923708	-0.628075
Subj11	f-ROI2	Front	L	10dB	unprocessed	N_oS_m	0.250681	-0.0694073	0.306231
Subj12	f-ROI2	Front	L	10dB	unprocessed	N_oS_m	-0.312814	-0.168223	-0.382897
Subj13	f-ROI2	Front	L	10dB	unprocessed	N_oS_m	0.482763	-0.271127	0.749873
Subj14	f-ROI2	Front	L	10dB	unprocessed	N_oS_m	-0.715156	-0.0447826	-0.680261
Subj15	f-ROI2	Front	L	10dB	unprocessed	N_oS_m	0.651729	-0.116475	0.804426
Subj16	f-ROI2	Front	L	10dB	unprocessed	N_oS_m	0.706839	-0.0864418	0.841428
Subj17	f-ROI2	Front	L	10dB	unprocessed	N_oS_m	-0.544909	0.123445	-0.63467
Subj18	f-ROI2	Front	L	10dB	unprocessed	N_oS_m	0.426947	0.133893	0.346625
Subj19	f-ROI2	Front	L	10dB	unprocessed	N_oS_m	-0.663171	-0.180737	-0.494641
Subj20	f-ROI2	Front	L	10dB	unprocessed	N_oS_m	-0.453881	-0.0427006	-0.277316
Subj21	f-ROI2	Front	L	10dB	unprocessed	N_oS_m	0.237824	-0.0486466	0.193828
Subj22	f-ROI2	Front	L	10dB	unprocessed	N_oS_m	0.0778744	-0.0672278	0.1372
Subj23	f-ROI2	Front	L	10dB	unprocessed	N_oS_m	-0.718832	0.133797	-0.799388
Subj01	f-ROI2	Front	R	10dB	unprocessed	N_oS_m	-0.135869	0.161926	-0.254646
Subj02	f-ROI2	Front	R	10dB	unprocessed	N_oS_m	-0.629936	0.237183	-0.803185
Subj03	f-ROI2	Front	R	10dB	unprocessed	N_oS_m	0.332787	-0.0081993	0.151803
Subj04	f-ROI2	Front	R	10dB	unprocessed	N_oS_m	0.407188	-0.0514081	0.549109
Subj05	f-ROI2	Front	R	10dB	unprocessed	N_oS_m	0.339618	-0.391039	0.60502
Subj06	f-ROI2	Front	R	10dB	unprocessed	N_oS_m	-1.19973	0.400632	-1.53556
Subj07	f-ROI2	Front	R	10dB	unprocessed	N_oS_m	-0.483909	0.000353963	-0.486764
Subj08	f-ROI2	Front	R	10dB	unprocessed	N_oS_m	-0.658268	0.342897	-0.979999
Subj09	f-ROI2	Front	R	10dB	unprocessed	N_oS_m	-0.572374	-0.141544	-0.351931
Subj10	f-ROI2	Front	R	10dB	unprocessed	N_oS_m	-0.0291745	0.03171	-0.0625216
Subj11	f-ROI2	Front	R	10dB	unprocessed	N_oS_m	0.365228	-0.00106055	0.436629
Subj12	f-ROI2	Front	R	10dB	unprocessed	N_oS_m	-0.259016	-0.0235638	-0.15551
Subj13	f-ROI2	Front	R	10dB	unprocessed	N_oS_m	0.331377	-0.315395	0.663248
Subj14	f-ROI2	Front	R	10dB	unprocessed	N_oS_m	-0.23556	-0.162589	-0.15667
Subj15	f-ROI2	Front	R	10dB	unprocessed	N_oS_m	0.40781	0.142092	0.39645
Subj16	f-ROI2	Front	R	10dB	unprocessed	N_oS_m	0.879397	-0.0959651	0.957754
Subj17	f-ROI2	Front	R	10dB	unprocessed	N_oS_m	-0.580317	0.0317274	-0.678708
Subj18	f-ROI2	Front	R	10dB	unprocessed	N_oS_m	0.453851	-0.307183	0.675027
Subj19	f-ROI2	Front	R	10dB	unprocessed	N_oS_m	0.00227571	-0.0400217	0.0174459
Subj20	f-ROI2	Front	R	10dB	unprocessed	N_oS_m	-0.245719	-0.074828	-0.149389
Subj21	f-ROI2	Front	R	10dB	unprocessed	N_oS_m	0.196786	-0.0832051	0.268547
Subj22	f-ROI2	Front	R	10dB	unprocessed	N_oS_m	0.56098	-0.194795	0.738897
Subj23	f-ROI2	Front	R	10dB	unprocessed	N_oS_m	-0.350834	-0.141489	-0.359884
Subj01	f-ROI3	Front	L	10dB	unprocessed	N_oS_m	0.359131	0.126019	0.342573
Subj02	f-ROI3	Front	L	10dB	unprocessed	N_oS_m	0.274657	-0.198259	0.495031
Subj03	f-ROI3	Front	L	10dB	unprocessed	N_oS_m	0.408389	-0.09614	0.449912
Subj04	f-ROI3	Front	L	10dB	unprocessed	N_oS_m	0.147804	-0.0805363	0.228341
Subj05	f-ROI3	Front	L	10dB	unprocessed	N_oS_m	0.326146	-0.140122	0.363553
Subj06	f-ROI3	Front	L	10dB	unprocessed	N_oS_m	-0.734488	0.343163	-1.07294
Subj07	f-ROI3	Front	L	10dB	unprocessed	N_oS_m	-0.292805	-0.045327	-0.252823
Subj08	f-ROI3	Front	L	10dB	unprocessed	N_oS_m	-0.410288	0.101413	-0.509439
Subj09	f-ROI3	Front	L	10dB	unprocessed	N_oS_m	-0.217925	-0.0772472	-0.300915
Subj10	f-ROI3	Front	L	10dB	unprocessed	N_oS_m	0.111616	-0.225845	0.462745
Subj11	f-ROI3	Front	L	10dB	unprocessed	N_oS_m	0.924814	-0.166319	0.981745
Subj12	f-ROI3	Front	L	10dB	unprocessed	N_oS_m	0.475448	0.0561785	0.536834
Subj13	f-ROI3	Front	L	10dB	unprocessed	N_oS_m	0.37915	0.132327	0.234575
Subj14	f-ROI3	Front	L	10dB	unprocessed	N_oS_m	-0.468595	-0.0924725	-0.404539
Subj15	f-ROI3	Front	L	10dB	unprocessed	N_oS_m	0.999475	0.126948	1.15999
Subj16	f-ROI3	Front	L	10dB	unprocessed	N_oS_m	0.524661	0.0940712	0.585658
Subj17	f-ROI3	Front	L	10dB	unprocessed	N_oS_m	0.461938	-0.302164	0.736798
Subj18	f-ROI3	Front	L	10dB	unprocessed	N_oS_m	0.510006	-0.190304	0.679049
Subj19	f-ROI3	Front	L	10dB	unprocessed	N_oS_m	-0.482346	-0.131217	-0.510051
Subj20	f-ROI3	Front	L	10dB	unprocessed	N_oS_m	0.205756	0.187852	-0.348227
Subj21	f-ROI3	Front	L	10dB	unprocessed	N_oS_m	-0.858121	0.170805	-1.01789
Subj22	f-ROI3	Front	L	10dB	unprocessed	N_oS_m	0.285151	-0.0924742	0.180627
Subj23	f-ROI3	Front	L	10dB	unprocessed	N_oS_m	-0.395314	0.168697	-0.481979
Subj01	f-ROI3	Front	R	10dB	unprocessed	N_oS_m	-0.392964	0.158267	-0.615801
Subj02	f-ROI3	Front	R	10dB	unprocessed	N_oS_m	-0.435257	-0.0822074	-0.509363
Subj03	f-ROI3	Front	R	10dB	unprocessed	N_oS_m	0.160717	0.0915215	-0.137539
Subj04	f-ROI3	Front	R	10dB	unprocessed	N_oS_m	0.0433059	-0.188001	0.238814
Subj05	f-ROI3	Front	R	10dB	unprocessed	N_oS_m	0.302139	-0.1007	0.390582
Subj06	f-ROI3	Front	R	10dB	unprocessed	N_oS_m	-0.891502	0.344449	-1.28264
Subj07	f-ROI3	Front	R	10dB	unprocessed	N_oS_m	-0.353925	-0.0957664	-0.416082
Subj08	f-ROI3	Front	R	10dB	unprocessed	N_oS_m	-0.383301	-0.110417	-0.465876
Subj09	f-ROI3	Front	R	10dB	unprocessed	N_oS_m	-0.139424	0.0725823	-0.215413
Subj10	f-ROI3	Front	R	10dB	unprocessed	N_oS_m	-0.327251	-0.0558678	-0.044566
Subj11	f-ROI3	Front	R	10dB	unprocessed	N_oS_m	0.535689	-0.21926	0.819564
Subj12	f-ROI3	Front	R	10dB	unprocessed	N_oS_m	0.157909	-0.126652	-0.184213
Subj13	f-ROI3	Front	R	10dB	unprocessed	N_oS_m	0.261697	-0.267987	0.437969
Subj14	f-ROI3	Front	R	10dB	unprocessed	N_oS_m	-0.74812	0.0946389	-0.788051
Subj15	f-ROI3	Front	R	10dB	unprocessed	N_oS_m	0.523888	0.0989863	0.461477
Subj16	f-ROI3	Front	R	10dB	unprocessed	N_oS_m	0.404903	-0.0763177	0.438399
Subj17	f-ROI3	Front	R	10dB	unprocessed	N_oS_m	-0.987142	-0.0722511	-1.11947
Subj18	f-ROI3	Front	R	10dB	unprocessed	N_oS_m	0.569683	-0.212839	0.592456
Subj19	f-ROI3	Front	R	10dB	unprocessed	N_oS_m	-0.355834	-0.19202	-0.43149
Subj20	f-ROI3	Front	R	10dB	unprocessed	N_oS_m	0.266369	-0.310387	0.545213
Subj21	f-ROI3	Front	R	10dB	unprocessed	N_oS_m	-0.547216	0.143255	-0.655336
Subj22	f-ROI3	Front	R	10dB	unprocessed	N_oS_m	0.570307	-0.23923	0.809537
Subj23	f-ROI3	Front	R	10dB	unprocessed	N_oS_m	-0.307648	0.144851	-0.457987
Subj01	AC	Back	L	15dB	unprocessed	N_oS_m	0.274747	-0.297148	0.360941
Subj02	AC	Back	L	15dB	unprocessed	N_oS_m	0.573418	-0.292194	0.863054
Subj03	AC	Back	L	15dB	unprocessed	N_oS_m	0.221883	0.0888532	0.156727
Subj04	AC	Back	L	15dB	unprocessed	N_oS_m	-0.71891	0.288705	-1.00009
Subj05	AC	Back	L	15dB	unprocessed	N_oS_m	0.0787642	-0.13539	0.154652
Subj06	AC	Back	L	15dB	unprocessed	N_oS_m	0.263467	-0.135186	0.445673
Subj07	AC	Back	L	15dB	unprocessed	N_oS_m	-0.168458	-0.143169	-0.189531
Subj08	AC	Back	L	15dB	unprocessed	N_oS_m	0.256962	-0.0723295	0.508381
Subj09	AC	Back	L	15dB	unprocessed	N_oS_m	0.83851	-0.424812	1.2738
Subj10	AC	Back	L	15dB	unprocessed	N_oS_m	1.10918	-0.509089	1.54622
Subj11	AC	Back	L	15dB	unprocessed	N_oS_m	-0.149265	0.245353	-0.306044
Subj12	AC	Back	L	15dB	unprocessed	N_oS_m	-0.199968	-0.116718	-0.148228
Subj13	AC	Back	L	15dB	unprocessed	N_oS_m	0.26914	-0.293198	0.521374
Subj14	AC	Back	L	15dB	unprocessed	N_oS_m	-0.416119	-0.143018	-0.281535
Subj15	AC	Back	L	15dB	unprocessed	N_oS_m	0.258027	0.0925964	0.224188
Subj16	AC	Back	L	15dB	unprocessed	N_oS_m	0.573106	0.104492	0.650497
Subj17	AC	Back	L	15dB	unprocessed	N_oS_m	0.652734	-0.128035	0.804251
Subj18	AC	Back	L	15dB	unprocessed	N_oS_m	-0.371999	-0.339456	0.447224
Subj19	AC	Back	L	15dB	unprocessed	N_oS_m	-0.422808	0.069042	-0.508864
Subj20	AC	Back	L	15dB	unprocessed	N_oS_m	0.266387	0.192492	-0.0474011
Subj21	AC	Back	L	15dB	unprocessed	N_oS_m	-0.601534	-0.101889	-0.602291
Subj22	AC	Back	L	15dB	unprocessed	N_oS_m	0.444701	-0.0370961	0.481797
Subj23	AC	Back	L	15dB	unprocessed	N_oS_m	-0.456322	0.219414	-0.667549
Subj01	AC	Back	R	15dB	unprocessed	N_oS_m	0.238486	0.134247	-0.294357
Subj02	AC	Back	R	15dB	unprocessed	N_oS_m	0.288714	-0.267034	0.550191
Subj03	AC	Back	R	15dB	unprocessed	N_oS_m	0.319563	0.262005	-0.382716
Subj04	AC	Back	R	15dB	unprocessed	N_oS_m	-0.685832	0.298514	-0.969102
Subj05	AC	Back	R	15dB	unprocessed	N_oS_m	-0.370985	-0.0620109	-0.500725
Subj06	AC	Back	R	15dB	unprocessed	N_oS_m	-0.369187	-0.152541	-0.292276
Subj07	AC	Back	R	15dB	unprocessed	N_oS_m	-0.121086	-0.119116	-0.201067
Subj08	AC	Back	R	15dB	unprocessed	N_oS_m	-0.331635	0.227928	-0.530357
Subj09	AC	Back	R	15dB	unprocessed	N_oS_m	0.676358	-0.346783	1.00911
Subj10	AC	Back	R	15dB	unprocessed	N_oS_m	1.14649	-0.522422	1.65027
Subj11	AC	Back	R	15dB	unprocessed	N_oS_m	0.21243	0.122788	-0.26835
Subj12	AC	Back	R	15dB	unprocessed	N_oS_m	-0.177544	-0.280331	0.173287
Subj13	AC	Back	R	15dB	unprocessed	N_oS_m	-0.207464	-0.266581	0.457267
Subj14	AC	Back	R	15dB	unprocessed	N_oS_m	-0.247259	-0.369489	0.237335
Subj15	AC	Back	R	15dB	unprocessed	N_oS_m	0.390304	0.101918	0.336022
Subj16	AC	Back	R	15dB	unprocessed	N_oS_m	0.10221	0.133361	-0.222386
Subj17	AC	Back	R	15dB	unprocessed	N_oS_m	0.42183	-0.0850082	0.501515
Subj18	AC	Back	R	15dB	unprocessed	N_oS_m	0.522256	-0.262623	0.730255
Subj19	AC	Back	R	15dB	unprocessed	N_oS_m	-0.355793	-0.0896629	-0.473497
Subj20	AC	Back	R	15dB	unprocessed	N_oS_m	0.223102	-0.134629	0.286618
Subj21	AC	Back	R	15dB	unprocessed	N_oS_m	-0.585297	-0.152643	-0.508506
Subj22	AC	Back	R	15dB	unprocessed	N_oS_m	0.865171	-0.225801	0.93442
Subj23	AC	Back	R	15dB	unprocessed	N_oS_m	0.23591	-0.136415	0.357254
Subj01	DLPFC	Front	L	15dB	unprocessed	N_oS_m	-0.38257	-0.166278	-0.354611
Subj02	DLPFC	Front	L	15dB	unprocessed	N_oS_m	-0.467552	0.472262	-0.943503
Subj03	DLPFC	Front	L	15dB	unprocessed	N_oS_m	0.654789	-0.226186	0.852363
Subj04	DLPFC	Front	L	15dB	unprocessed	N_oS_m	-0.0673481	0.0718362	-0.139468
Subj05	DLPFC	Front	L	15dB	unprocessed	N_oS_m	-1.00554	0.429902	-1.43545
Subj06	DLPFC	Front	L	15dB	unprocessed	N_oS_m	0.707227	-0.225518	0.93294
Subj07	DLPFC	Front	L	15dB	unprocessed	N_oS_m	-0.86866	0.0294647	-0.968273
Subj08	DLPFC	Front	L	15dB	unprocessed	N_oS_m	0.462982	0.0949923	0.504849
Subj09	DLPFC	Front	L	15dB	unprocessed	N_oS_m	-0.271521	-0.0126117	-0.258829
Subj10	DLPFC	Front	L	15dB	unprocessed	N_oS_m	0.72565	-0.289225	1.01487
Subj11	DLPFC	Front	L	15dB	unprocessed	N_oS_m	0.0753285	0.0373304	0.0165681
Subj12	DLPFC	Front	L	15dB	unprocessed	N_oS_m	-0.604634	0.165658	-0.76021
Subj13	DLPFC	Front	L	15dB	unprocessed	N_oS_m	-0.777223	-0.155435	-0.729526
Subj14	DLPFC	Front	L	15dB	unprocessed	N_oS_m	-0.587688	-0.192649	-0.439811
Subj15	DLPFC	Front	L	15dB	unprocessed	N_oS_m	0.226417	0.0182416	0.219739
Subj16	DLPFC	Front	L	15dB	unprocessed	N_oS_m	0.115233	-0.0857193	0.132707
Subj17	DLPFC	Front	L	15dB	unprocessed	N_oS_m	0.668653	-0.315035	0.816407
Subj18	DLPFC	Front	L	15dB	unprocessed	N_oS_m	-0.0563569	0.0529694	-0.10901
Subj19	DLPFC	Front	L	15dB	unprocessed	N_oS_m	-0.603984	-0.138394	-0.178615
Subj20	DLPFC	Front	L	15dB	unprocessed	N_oS_m	0.34401	-0.320603	0.664063
Subj21	DLPFC	Front	L	15dB	unprocessed	N_oS_m	0.163049	-0.043073	0.207731
Subj22	DLPFC	Front	L	15dB	unprocessed	N_oS_m	0.399543	-0.0506337	0.449883
Subj23	DLPFC	Front	L	15dB	unprocessed	N_oS_m	0.141718	-0.255042	0.296561
Subj01	DLPFC	Front	R	15dB	unprocessed	N_oS_m	-0.738691	0.188567	-0.916008
Subj02	DLPFC	Front	R	15dB	unprocessed	N_oS_m	-0.711839	0.364254	-1.05966
Subj03	DLPFC	Front	R	15dB	unprocessed	N_oS_m	0.420292	-0.0316418	0.468079
Subj04	DLPFC	Front	R	15dB	unprocessed	N_oS_m	-0.0193637	0.0595947	-0.0771104
Subj05	DLPFC	Front	R	15dB	unprocessed	N_oS_m	-0.686775	-0.381819	-0.0513663
Subj06	DLPFC	Front	R	15dB	unprocessed	N_oS_m	0.687492	-0.328313	1.00927
Subj07	DLPFC	Front	R	15dB	unprocessed	N_oS_m	-0.214609	-0.0312434	-0.183584
Subj08	DLPFC	Front	R	15dB	unprocessed	N_oS_m	0.362187	0.135971	0.387214
Subj09	DLPFC	Front	R	15dB	unprocessed	N_oS_m	-0.527147	0.133033	-0.66018
Subj10	DLPFC	Front	R	15dB	unprocessed	N_oS_m	0.497677	-0.439249	0.866389
Subj11	DLPFC	Front	R	15dB	unprocessed	N_oS_m	0.231812	-0.118287	0.348668
Subj12	DLPFC	Front	R	15dB	unprocessed	N_oS_m	-0.347247	-0.18952	-0.240721
Subj13	DLPFC	Front	R	15dB	unprocessed	N_oS_m	0.445461	-0.0366276	0.51454
Subj14	DLPFC	Front	R	15dB	unprocessed	N_oS_m	-0.411877	0.206319	-0.715651
Subj15	DLPFC	Front	R	15dB	unprocessed	N_oS_m	-0.370732	-0.134195	-0.332987
Subj16	DLPFC	Front	R	15dB	unprocessed	N_oS_m	0.484362	-0.0846151	0.565539
Subj17	DLPFC	Front	R	15dB	unprocessed	N_oS_m	0.93088	0.0420065	0.850154
Subj18	DLPFC	Front	R	15dB	unprocessed	N_oS_m	0.812648	-0.39746	1.21015
Subj19	DLPFC	Front	R	15dB	unprocessed	N_oS_m	-0.0102195	-0.111662	-0.00482875
Subj20	DLPFC	Front	R	15dB	unprocessed	N_oS_m	0.243736	-0.165557	0.386504
Subj21	DLPFC	Front	R	15dB	unprocessed	N_oS_m	-0.252843	-0.130608	-0.182793
Subj22	DLPFC	Front	R	15dB	unprocessed	N_oS_m	0.183094	-0.0625444	0.248222
Subj23	DLPFC	Front	R	15dB	unprocessed	N_oS_m	1.16809	-0.474459	1.64255
Subj01	f-ROI2	Front	L	15dB	unprocessed	N_oS_m	-0.691948	0.177911	-0.965037
Subj02	f-ROI2	Front	L	15dB	unprocessed	N_oS_m	-0.198595	0.162322	-0.333811
Subj03	f-ROI2	Front	L	15dB	unprocessed	N_oS_m	-0.736134	-0.123994	-0.678324
Subj04	f-ROI2	Front	L	15dB	unprocessed	N_oS_m	-0.296809	0.141636	-0.480894
Subj05	f-ROI2	Front	L	15dB	unprocessed	N_oS_m	-1.08338	0.449309	-1.49036
Subj06	f-ROI2	Front	L	15dB	unprocessed	N_oS_m	0.374025	-0.33692	0.792929
Subj07	f-ROI2	Front	L	15dB	unprocessed	N_oS_m	-0.622848	0.121768	-0.703636
Subj08	f-ROI2	Front	L	15dB	unprocessed	N_oS_m	-0.157708	0.146943	-0.285553
Subj09	f-ROI2	Front	L	15dB	unprocessed	N_oS_m	0.483437	-0.143884	0.579832
Subj10	f-ROI2	Front	L	15dB	unprocessed	N_oS_m	0.485568	-0.332601	0.788322
Subj11	f-ROI2	Front	L	15dB	unprocessed	N_oS_m	-0.358452	0.0985758	-0.47682
Subj12	f-ROI2	Front	L	15dB	unprocessed	N_oS_m	-0.577934	0.13083	-0.68336
Subj13	f-ROI2	Front	L	15dB	unprocessed	N_oS_m	-0.0456245	-0.0751201	0.0881658
Subj14	f-ROI2	Front	L	15dB	unprocessed	N_oS_m	-0.747028	0.0889982	-0.853185
Subj15	f-ROI2	Front	L	15dB	unprocessed	N_oS_m	-0.0965288	0.0930208	-0.116801
Subj16	f-ROI2	Front	L	15dB	unprocessed	N_oS_m	-0.473439	-0.098297	-0.459417
Subj17	f-ROI2	Front	L	15dB	unprocessed	N_oS_m	0.165902	-0.0909317	0.172742
Subj18	f-ROI2	Front	L	15dB	unprocessed	N_oS_m	0.480654	-0.144684	0.683208
Subj19	f-ROI2	Front	L	15dB	unprocessed	N_oS_m	-0.878003	0.167768	-1.16496
Subj20	f-ROI2	Front	L	15dB	unprocessed	N_oS_m	-0.330111	-0.130186	0.335801
Subj21	f-ROI2	Front	L	15dB	unprocessed	N_oS_m	-0.408496	0.0486007	-0.394112
Subj22	f-ROI2	Front	L	15dB	unprocessed	N_oS_m	0.296756	-0.114127	0.410883
Subj23	f-ROI2	Front	L	15dB	unprocessed	N_oS_m	0.382461	-0.263054	0.471656
Subj01	f-ROI2	Front	R	15dB	unprocessed	N_oS_m	-0.807007	0.137428	-0.956178
Subj02	f-ROI2	Front	R	15dB	unprocessed	N_oS_m	-0.58192	0.270431	-0.850729
Subj03	f-ROI2	Front	R	15dB	unprocessed	N_oS_m	0.640208	-0.180031	0.809948
Subj04	f-ROI2	Front	R	15dB	unprocessed	N_oS_m	0.0638519	-0.0133316	0.0167717
Subj05	f-ROI2	Front	R	15dB	unprocessed	N_oS_m	-1.11844	0.151101	-1.48679
Subj06	f-ROI2	Front	R	15dB	unprocessed	N_oS_m	-0.295001	-0.352868	0.521272
Subj07	f-ROI2	Front	R	15dB	unprocessed	N_oS_m	-0.589891	0.250169	-0.823785
Subj08	f-ROI2	Front	R	15dB	unprocessed	N_oS_m	0.382598	0.0926998	0.3122
Subj09	f-ROI2	Front	R	15dB	unprocessed	N_oS_m	-0.591831	0.0528871	-0.45887
Subj10	f-ROI2	Front	R	15dB	unprocessed	N_oS_m	0.540896	-0.251776	0.752039
Subj11	f-ROI2	Front	R	15dB	unprocessed	N_oS_m	-0.0363563	0.0115381	-0.0522884
Subj12	f-ROI2	Front	R	15dB	unprocessed	N_oS_m	0.0125041	-0.0107773	0.0416353
Subj13	f-ROI2	Front	R	15dB	unprocessed	N_oS_m	0.407924	-0.150327	0.485055
Subj14	f-ROI2	Front	R	15dB	unprocessed	N_oS_m	-0.585586	0.268679	-0.842317
Subj15	f-ROI2	Front	R	15dB	unprocessed	N_oS_m	-0.427997	0.0846512	-0.563375
Subj16	f-ROI2	Front	R	15dB	unprocessed	N_oS_m	0.675388	-0.0474994	0.812467
Subj17	f-ROI2	Front	R	15dB	unprocessed	N_oS_m	0.782395	0.0649342	0.739424
Subj18	f-ROI2	Front	R	15dB	unprocessed	N_oS_m	0.0442446	-0.250728	0.264309
Subj19	f-ROI2	Front	R	15dB	unprocessed	N_oS_m	0.43202	-0.0572774	0.547223
Subj20	f-ROI2	Front	R	15dB	unprocessed	N_oS_m	0.0268925	-0.215254	0.385601
Subj21	f-ROI2	Front	R	15dB	unprocessed	N_oS_m	0.730087	-0.168434	0.847538
Subj22	f-ROI2	Front	R	15dB	unprocessed	N_oS_m	-0.0399494	-0.0608138	0.0674778
Subj23	f-ROI2	Front	R	15dB	unprocessed	N_oS_m	0.0564379	-0.294947	0.675187
Subj01	f-ROI3	Front	L	15dB	unprocessed	N_oS_m	0.224121	-0.281774	0.431566
Subj02	f-ROI3	Front	L	15dB	unprocessed	N_oS_m	-0.469086	0.22779	-0.656655
Subj03	f-ROI3	Front	L	15dB	unprocessed	N_oS_m	0.548924	0.101066	0.726105
Subj04	f-ROI3	Front	L	15dB	unprocessed	N_oS_m	-0.9402	0.176943	-1.11219
Subj05	f-ROI3	Front	L	15dB	unprocessed	N_oS_m	-0.600922	0.291996	-0.886564
Subj06	f-ROI3	Front	L	15dB	unprocessed	N_oS_m	0.293887	-0.143375	0.561434
Subj07	f-ROI3	Front	L	15dB	unprocessed	N_oS_m	-0.404068	0.192276	-0.526726
Subj08	f-ROI3	Front	L	15dB	unprocessed	N_oS_m	0.23206	-0.0174587	0.231768
Subj09	f-ROI3	Front	L	15dB	unprocessed	N_oS_m	0.374103	-0.377758	0.729461
Subj10	f-ROI3	Front	L	15dB	unprocessed	N_oS_m	0.470269	-0.26295	0.640633
Subj11	f-ROI3	Front	L	15dB	unprocessed	N_oS_m	-0.156928	0.320482	-0.395084
Subj12	f-ROI3	Front	L	15dB	unprocessed	N_oS_m	-0.448987	-0.0763	-0.395844
Subj13	f-ROI3	Front	L	15dB	unprocessed	N_oS_m	0.432423	-0.13841	0.626803
Subj14	f-ROI3	Front	L	15dB	unprocessed	N_oS_m	0.136541	-0.231562	0.462063
Subj15	f-ROI3	Front	L	15dB	unprocessed	N_oS_m	0.447537	0.251613	0.399741
Subj16	f-ROI3	Front	L	15dB	unprocessed	N_oS_m	0.482726	0.13726	0.493313
Subj17	f-ROI3	Front	L	15dB	unprocessed	N_oS_m	0.732931	0.101659	0.756993
Subj18	f-ROI3	Front	L	15dB	unprocessed	N_oS_m	0.613835	-0.247622	0.859176
Subj19	f-ROI3	Front	L	15dB	unprocessed	N_oS_m	-1.15525	0.336329	-1.52488
Subj20	f-ROI3	Front	L	15dB	unprocessed	N_oS_m	0.238003	0.34636	-0.28601
Subj21	f-ROI3	Front	L	15dB	unprocessed	N_oS_m	-0.368755	-0.176341	-0.276706
Subj22	f-ROI3	Front	L	15dB	unprocessed	N_oS_m	0.129301	0.0578703	0.181411
Subj23	f-ROI3	Front	L	15dB	unprocessed	N_oS_m	-0.515648	0.198936	-0.679929
Subj01	f-ROI3	Front	R	15dB	unprocessed	N_oS_m	-0.388033	0.150532	-0.57564
Subj02	f-ROI3	Front	R	15dB	unprocessed	N_oS_m	-0.781288	0.168929	-0.861909
Subj03	f-ROI3	Front	R	15dB	unprocessed	N_oS_m	0.144931	0.277203	-0.391684
Subj04	f-ROI3	Front	R	15dB	unprocessed	N_oS_m	-0.649938	0.10925	-0.698908
Subj05	f-ROI3	Front	R	15dB	unprocessed	N_oS_m	-0.183886	-0.136008	-0.20991
Subj06	f-ROI3	Front	R	15dB	unprocessed	N_oS_m	0.280786	-0.216029	0.49132
Subj07	f-ROI3	Front	R	15dB	unprocessed	N_oS_m	-0.24896	0.19397	-0.374016
Subj08	f-ROI3	Front	R	15dB	unprocessed	N_oS_m	-0.109841	0.0956099	-0.286773
Subj09	f-ROI3	Front	R	15dB	unprocessed	N_oS_m	-0.210134	-0.1891	0.188224
Subj10	f-ROI3	Front	R	15dB	unprocessed	N_oS_m	0.687896	-0.383812	1.02508
Subj11	f-ROI3	Front	R	15dB	unprocessed	N_oS_m	0.163188	0.142329	-0.183134
Subj12	f-ROI3	Front	R	15dB	unprocessed	N_oS_m	-0.452874	-0.202482	-0.398362
Subj13	f-ROI3	Front	R	15dB	unprocessed	N_oS_m	-0.645381	0.173457	-0.826357
Subj14	f-ROI3	Front	R	15dB	unprocessed	N_oS_m	-0.774634	-0.108771	-0.834273
Subj15	f-ROI3	Front	R	15dB	unprocessed	N_oS_m	0.20815	0.124314	0.174436
Subj16	f-ROI3	Front	R	15dB	unprocessed	N_oS_m	0.3032	0.150922	0.24608
Subj17	f-ROI3	Front	R	15dB	unprocessed	N_oS_m	1.31393	-0.130864	1.43217
Subj18	f-ROI3	Front	R	15dB	unprocessed	N_oS_m	0.355185	-0.403934	0.813761
Subj19	f-ROI3	Front	R	15dB	unprocessed	N_oS_m	-0.691017	-0.275195	-0.829699
Subj20	f-ROI3	Front	R	15dB	unprocessed	N_oS_m	0.284739	0.152	-0.255833
Subj21	f-ROI3	Front	R	15dB	unprocessed	N_oS_m	-0.799777	-0.140446	-0.675537
Subj22	f-ROI3	Front	R	15dB	unprocessed	N_oS_m	0.241904	-0.163428	0.423324
Subj23	f-ROI3	Front	R	15dB	unprocessed	N_oS_m	0.210194	-0.113299	0.372621
Subj01	AC	Back	L	10dB	vocoded	N_mS_m	0.303874	-0.176459	0.465505
Subj02	AC	Back	L	10dB	vocoded	N_mS_m	0.612613	-0.350621	0.963234
Subj03	AC	Back	L	10dB	vocoded	N_mS_m	0.465094	0.165208	0.538222
Subj04	AC	Back	L	10dB	vocoded	N_mS_m	0.386165	-0.245777	0.630856
Subj05	AC	Back	L	10dB	vocoded	N_mS_m	-0.690653	0.372985	-1.13194
Subj06	AC	Back	L	10dB	vocoded	N_mS_m	-0.391202	-0.0566428	-0.518387
Subj07	AC	Back	L	10dB	vocoded	N_mS_m	-0.360669	0.377274	-0.636244
Subj08	AC	Back	L	10dB	vocoded	N_mS_m	-0.387037	-0.0615939	-0.439531
Subj09	AC	Back	L	10dB	vocoded	N_mS_m	0.285491	-0.125084	0.468477
Subj10	AC	Back	L	10dB	vocoded	N_mS_m	0.37554	-0.266759	0.715757
Subj11	AC	Back	L	10dB	vocoded	N_mS_m	0.227411	-0.0660018	0.216073
Subj12	AC	Back	L	10dB	vocoded	N_mS_m	0.242964	0.177372	0.167615
Subj13	AC	Back	L	10dB	vocoded	N_mS_m	-0.272233	0.200545	-0.469626
Subj14	AC	Back	L	10dB	vocoded	N_mS_m	-0.202051	-0.0895861	-0.204592
Subj15	AC	Back	L	10dB	vocoded	N_mS_m	-0.5256	0.306858	-0.777385
Subj16	AC	Back	L	10dB	vocoded	N_mS_m	0.502371	-0.30009	0.783453
Subj17	AC	Back	L	10dB	vocoded	N_mS_m	-0.298628	0.242918	-0.538451
Subj18	AC	Back	L	10dB	vocoded	N_mS_m	-0.118765	-0.258092	-0.224535
Subj19	AC	Back	L	10dB	vocoded	N_mS_m	0.290982	-0.072457	0.344694
Subj20	AC	Back	L	10dB	vocoded	N_mS_m	0.173077	0.337659	0.140612
Subj21	AC	Back	L	10dB	vocoded	N_mS_m	0.406515	0.0720248	0.413751
Subj22	AC	Back	L	10dB	vocoded	N_mS_m	0.625043	-0.237604	0.861472
Subj23	AC	Back	L	10dB	vocoded	N_mS_m	-0.430246	0.196354	-0.614489
Subj01	AC	Back	R	10dB	vocoded	N_mS_m	0.555209	-0.284127	0.831268
Subj02	AC	Back	R	10dB	vocoded	N_mS_m	0.536138	-0.452604	1.18509
Subj03	AC	Back	R	10dB	vocoded	N_mS_m	0.324441	0.17972	0.232107
Subj04	AC	Back	R	10dB	vocoded	N_mS_m	0.417977	-0.223783	0.601705
Subj05	AC	Back	R	10dB	vocoded	N_mS_m	-0.54884	0.322436	-0.871276
Subj06	AC	Back	R	10dB	vocoded	N_mS_m	-0.303742	0.300513	-0.614156
Subj07	AC	Back	R	10dB	vocoded	N_mS_m	0.178681	0.21484	-0.352568
Subj08	AC	Back	R	10dB	vocoded	N_mS_m	-0.69287	0.105796	-0.722249
Subj09	AC	Back	R	10dB	vocoded	N_mS_m	0.527515	-0.154632	0.616649
Subj10	AC	Back	R	10dB	vocoded	N_mS_m	0.373087	-0.273175	0.623989
Subj11	AC	Back	R	10dB	vocoded	N_mS_m	-0.311496	-0.135979	-0.307749
Subj12	AC	Back	R	10dB	vocoded	N_mS_m	-0.329452	-0.140626	0.312502
Subj13	AC	Back	R	10dB	vocoded	N_mS_m	0.213737	0.0482846	0.15319
Subj14	AC	Back	R	10dB	vocoded	N_mS_m	-0.419063	0.150984	-0.604631
Subj15	AC	Back	R	10dB	vocoded	N_mS_m	-0.735639	0.215437	-0.944558
Subj16	AC	Back	R	10dB	vocoded	N_mS_m	0.395786	-0.172053	0.527595
Subj17	AC	Back	R	10dB	vocoded	N_mS_m	-0.12804	0.180418	-0.459907
Subj18	AC	Back	R	10dB	vocoded	N_mS_m	-0.329278	-0.045688	-0.376426
Subj19	AC	Back	R	10dB	vocoded	N_mS_m	0.271757	-0.175827	0.380011
Subj20	AC	Back	R	10dB	vocoded	N_mS_m	0.114651	0.120309	0.284233
Subj21	AC	Back	R	10dB	vocoded	N_mS_m	0.312933	0.100279	0.174229
Subj22	AC	Back	R	10dB	vocoded	N_mS_m	0.676412	-0.387596	1.04693
Subj23	AC	Back	R	10dB	vocoded	N_mS_m	0.25497	-0.0902455	0.235445
Subj01	DLPFC	Front	L	10dB	vocoded	N_mS_m	-0.377845	0.130124	-0.374742
Subj02	DLPFC	Front	L	10dB	vocoded	N_mS_m	-0.335184	0.148297	-0.492754
Subj03	DLPFC	Front	L	10dB	vocoded	N_mS_m	-0.386181	0.132957	-0.492225
Subj04	DLPFC	Front	L	10dB	vocoded	N_mS_m	0.300982	-0.186796	0.483157
Subj05	DLPFC	Front	L	10dB	vocoded	N_mS_m	0.394698	-0.407829	0.790805
Subj06	DLPFC	Front	L	10dB	vocoded	N_mS_m	-0.724233	0.225518	-0.949751
Subj07	DLPFC	Front	L	10dB	vocoded	N_mS_m	0.275693	0.000564575	0.284149
Subj08	DLPFC	Front	L	10dB	vocoded	N_mS_m	0.470032	-0.246848	0.71688
Subj09	DLPFC	Front	L	10dB	vocoded	N_mS_m	0.555943	-0.0218237	0.655729
Subj10	DLPFC	Front	L	10dB	vocoded	N_mS_m	0.0851702	-0.0369375	0.111393
Subj11	DLPFC	Front	L	10dB	vocoded	N_mS_m	-0.87583	0.0844849	-1.00988
Subj12	DLPFC	Front	L	10dB	vocoded	N_mS_m	0.335586	-0.128842	0.448854
Subj13	DLPFC	Front	L	10dB	vocoded	N_mS_m	0.590993	-0.193351	0.727801
Subj14	DLPFC	Front	L	10dB	vocoded	N_mS_m	-0.295856	-0.189217	0.27281
Subj15	DLPFC	Front	L	10dB	vocoded	N_mS_m	-0.234681	0.172061	-0.365617
Subj16	DLPFC	Front	L	10dB	vocoded	N_mS_m	0.230568	0.00404271	0.191091
Subj17	DLPFC	Front	L	10dB	vocoded	N_mS_m	0.58601	-0.102379	0.668749
Subj18	DLPFC	Front	L	10dB	vocoded	N_mS_m	0.670164	-0.208465	0.859732
Subj19	DLPFC	Front	L	10dB	vocoded	N_mS_m	-0.441587	0.118464	-0.437281
Subj20	DLPFC	Front	L	10dB	vocoded	N_mS_m	-0.0327933	-0.0572199	0.0162381
Subj21	DLPFC	Front	L	10dB	vocoded	N_mS_m	-0.723917	0.0949272	-0.811135
Subj22	DLPFC	Front	L	10dB	vocoded	N_mS_m	-0.540408	-0.0404331	-0.535718
Subj23	DLPFC	Front	L	10dB	vocoded	N_mS_m	-0.422546	0.00979204	-0.506444
Subj01	DLPFC	Front	R	10dB	vocoded	N_mS_m	-0.517064	0.0120816	-0.485248
Subj02	DLPFC	Front	R	10dB	vocoded	N_mS_m	0.470418	0.0222769	0.19382
Subj03	DLPFC	Front	R	10dB	vocoded	N_mS_m	-0.0973323	0.198319	-0.197345
Subj04	DLPFC	Front	R	10dB	vocoded	N_mS_m	-0.440194	0.0814069	-0.62645
Subj05	DLPFC	Front	R	10dB	vocoded	N_mS_m	0.164314	-0.481431	1.0996
Subj06	DLPFC	Front	R	10dB	vocoded	N_mS_m	-0.0223529	0.0485775	-0.0712956
Subj07	DLPFC	Front	R	10dB	vocoded	N_mS_m	0.435888	-0.173066	0.564817
Subj08	DLPFC	Front	R	10dB	vocoded	N_mS_m	0.160932	-0.0034396	0.147007
Subj09	DLPFC	Front	R	10dB	vocoded	N_mS_m	0.675079	0.238183	0.589881
Subj10	DLPFC	Front	R	10dB	vocoded	N_mS_m	0.695593	-0.0292652	1.01865
Subj11	DLPFC	Front	R	10dB	vocoded	N_mS_m	-0.140915	0.0365432	-0.458119
Subj12	DLPFC	Front	R	10dB	vocoded	N_mS_m	0.33758	-0.133849	0.459764
Subj13	DLPFC	Front	R	10dB	vocoded	N_mS_m	0.631187	0.178659	0.644039
Subj14	DLPFC	Front	R	10dB	vocoded	N_mS_m	-0.079603	-0.031271	-0.0155668
Subj15	DLPFC	Front	R	10dB	vocoded	N_mS_m	0.427168	0.202534	0.310696
Subj16	DLPFC	Front	R	10dB	vocoded	N_mS_m	0.332326	-0.0419508	0.360228
Subj17	DLPFC	Front	R	10dB	vocoded	N_mS_m	0.230801	-0.120921	0.371526
Subj18	DLPFC	Front	R	10dB	vocoded	N_mS_m	1.11061	-0.529308	1.63065
Subj19	DLPFC	Front	R	10dB	vocoded	N_mS_m	0.692665	-0.251187	0.909166
Subj20	DLPFC	Front	R	10dB	vocoded	N_mS_m	0.0360856	-0.179482	0.202607
Subj21	DLPFC	Front	R	10dB	vocoded	N_mS_m	0.29723	-0.143698	0.379989
Subj22	DLPFC	Front	R	10dB	vocoded	N_mS_m	-1.04597	0.229787	-1.27624
Subj23	DLPFC	Front	R	10dB	vocoded	N_mS_m	0.39238	-0.2243	0.568587
Subj01	f-ROI2	Front	L	10dB	vocoded	N_mS_m	0.224301	-0.141712	0.306309
Subj02	f-ROI2	Front	L	10dB	vocoded	N_mS_m	-0.603398	0.232567	-0.786465
Subj03	f-ROI2	Front	L	10dB	vocoded	N_mS_m	-0.360396	0.121901	-0.453748
Subj04	f-ROI2	Front	L	10dB	vocoded	N_mS_m	-0.364379	-0.219776	-0.233344
Subj05	f-ROI2	Front	L	10dB	vocoded	N_mS_m	-0.251247	-0.319611	0.36627
Subj06	f-ROI2	Front	L	10dB	vocoded	N_mS_m	-0.530548	0.245151	-0.769261
Subj07	f-ROI2	Front	L	10dB	vocoded	N_mS_m	-0.227737	0.0418333	-0.286082
Subj08	f-ROI2	Front	L	10dB	vocoded	N_mS_m	0.17953	-0.273725	0.414722
Subj09	f-ROI2	Front	L	10dB	vocoded	N_mS_m	0.700577	-0.113755	0.671023
Subj10	f-ROI2	Front	L	10dB	vocoded	N_mS_m	0.163851	-0.240127	0.370274
Subj11	f-ROI2	Front	L	10dB	vocoded	N_mS_m	-0.740813	0.358563	-1.09133
Subj12	f-ROI2	Front	L	10dB	vocoded	N_mS_m	0.19796	-0.172716	0.375066
Subj13	f-ROI2	Front	L	10dB	vocoded	N_mS_m	0.413152	-0.170327	0.532378
Subj14	f-ROI2	Front	L	10dB	vocoded	N_mS_m	-0.056269	-0.306731	0.167108
Subj15	f-ROI2	Front	L	10dB	vocoded	N_mS_m	0.634821	0.0854724	0.575339
Subj16	f-ROI2	Front	L	10dB	vocoded	N_mS_m	0.265194	-0.0808372	0.312142
Subj17	f-ROI2	Front	L	10dB	vocoded	N_mS_m	0.647363	-0.104191	0.669172
Subj18	f-ROI2	Front	L	10dB	vocoded	N_mS_m	0.712429	-0.311528	1.02206
Subj19	f-ROI2	Front	L	10dB	vocoded	N_mS_m	0.457643	-0.232772	0.520408
Subj20	f-ROI2	Front	L	10dB	vocoded	N_mS_m	-0.204469	0.0423391	-0.265917
Subj21	f-ROI2	Front	L	10dB	vocoded	N_mS_m	0.516222	-0.0431301	0.498036
Subj22	f-ROI2	Front	L	10dB	vocoded	N_mS_m	-0.755727	0.145685	-0.864787
Subj23	f-ROI2	Front	L	10dB	vocoded	N_mS_m	0.353538	-0.0873045	0.397857
Subj01	f-ROI2	Front	R	10dB	vocoded	N_mS_m	-0.0585088	-0.108162	0.0135316
Subj02	f-ROI2	Front	R	10dB	vocoded	N_mS_m	1.597	-0.792614	2.38961
Subj03	f-ROI2	Front	R	10dB	vocoded	N_mS_m	-0.00105661	0.0834943	-0.0166156
Subj04	f-ROI2	Front	R	10dB	vocoded	N_mS_m	-0.408145	-0.0767061	-0.0476088
Subj05	f-ROI2	Front	R	10dB	vocoded	N_mS_m	0.606513	-0.622555	1.10926
Subj06	f-ROI2	Front	R	10dB	vocoded	N_mS_m	-0.286905	0.213021	-0.515726
Subj07	f-ROI2	Front	R	10dB	vocoded	N_mS_m	0.45328	-0.224168	0.807825
Subj08	f-ROI2	Front	R	10dB	vocoded	N_mS_m	0.174088	-0.064365	0.22349
Subj09	f-ROI2	Front	R	10dB	vocoded	N_mS_m	0.582635	-0.221125	0.774748
Subj10	f-ROI2	Front	R	10dB	vocoded	N_mS_m	0.773839	-0.464345	1.22286
Subj11	f-ROI2	Front	R	10dB	vocoded	N_mS_m	-0.725658	0.00947587	-0.64571
Subj12	f-ROI2	Front	R	10dB	vocoded	N_mS_m	0.470391	-0.2282	0.685441
Subj13	f-ROI2	Front	R	10dB	vocoded	N_mS_m	0.101318	0.0153998	0.111628
Subj14	f-ROI2	Front	R	10dB	vocoded	N_mS_m	0.0339262	-0.190177	0.220819
Subj15	f-ROI2	Front	R	10dB	vocoded	N_mS_m	0.0542228	0.114048	-0.137176
Subj16	f-ROI2	Front	R	10dB	vocoded	N_mS_m	0.481297	-0.0373525	0.561022
Subj17	f-ROI2	Front	R	10dB	vocoded	N_mS_m	0.452109	0.00792504	0.00924115
Subj18	f-ROI2	Front	R	10dB	vocoded	N_mS_m	0.840165	-0.627909	1.4674
Subj19	f-ROI2	Front	R	10dB	vocoded	N_mS_m	0.68797	-0.307832	0.906513
Subj20	f-ROI2	Front	R	10dB	vocoded	N_mS_m	0.333214	-0.253062	0.527466
Subj21	f-ROI2	Front	R	10dB	vocoded	N_mS_m	0.298895	-0.135234	0.388809
Subj22	f-ROI2	Front	R	10dB	vocoded	N_mS_m	-0.36066	-0.141284	-0.117258
Subj23	f-ROI2	Front	R	10dB	vocoded	N_mS_m	0.260391	-0.213256	0.400211
Subj01	f-ROI3	Front	L	10dB	vocoded	N_mS_m	0.193723	-0.259898	0.312218
Subj02	f-ROI3	Front	L	10dB	vocoded	N_mS_m	0.2114	-0.13981	0.336242
Subj03	f-ROI3	Front	L	10dB	vocoded	N_mS_m	0.38159	0.212337	0.223652
Subj04	f-ROI3	Front	L	10dB	vocoded	N_mS_m	0.26479	-0.180461	0.457431
Subj05	f-ROI3	Front	L	10dB	vocoded	N_mS_m	0.548834	0.248303	0.448479
Subj06	f-ROI3	Front	L	10dB	vocoded	N_mS_m	-0.495048	0.249031	-0.790863
Subj07	f-ROI3	Front	L	10dB	vocoded	N_mS_m	-0.171894	0.158264	-0.248019
Subj08	f-ROI3	Front	L	10dB	vocoded	N_mS_m	0.137181	-0.183922	0.344728
Subj09	f-ROI3	Front	L	10dB	vocoded	N_mS_m	0.627905	-0.146773	1.13133
Subj10	f-ROI3	Front	L	10dB	vocoded	N_mS_m	0.270183	-0.215162	0.37834
Subj11	f-ROI3	Front	L	10dB	vocoded	N_mS_m	-0.41102	0.184488	-0.600829
Subj12	f-ROI3	Front	L	10dB	vocoded	N_mS_m	0.258466	-0.130439	0.512129
Subj13	f-ROI3	Front	L	10dB	vocoded	N_mS_m	-0.262867	0.0948311	-0.395849
Subj14	f-ROI3	Front	L	10dB	vocoded	N_mS_m	0.26106	-0.135187	0.267889
Subj15	f-ROI3	Front	L	10dB	vocoded	N_mS_m	-0.907014	0.242801	-1.14981
Subj16	f-ROI3	Front	L	10dB	vocoded	N_mS_m	0.382852	-0.223458	0.601813
Subj17	f-ROI3	Front	L	10dB	vocoded	N_mS_m	-0.196156	0.0925017	-0.210835
Subj18	f-ROI3	Front	L	10dB	vocoded	N_mS_m	0.4717	-0.146411	0.609704
Subj19	f-ROI3	Front	L	10dB	vocoded	N_mS_m	0.230274	-0.102643	0.43802
Subj20	f-ROI3	Front	L	10dB	vocoded	N_mS_m	-0.661476	0.129798	-0.733646
Subj21	f-ROI3	Front	L	10dB	vocoded	N_mS_m	0.445093	-0.128027	0.572606
Subj22	f-ROI3	Front	L	10dB	vocoded	N_mS_m	-0.18611	-0.0668516	-0.25652
Subj23	f-ROI3	Front	L	10dB	vocoded	N_mS_m	-0.614353	0.158145	-0.767162
Subj01	f-ROI3	Front	R	10dB	vocoded	N_mS_m	-0.555125	0.166796	-0.634241
Subj02	f-ROI3	Front	R	10dB	vocoded	N_mS_m	0.791382	-0.424797	1.41861
Subj03	f-ROI3	Front	R	10dB	vocoded	N_mS_m	0.748569	-0.115399	0.761566
Subj04	f-ROI3	Front	R	10dB	vocoded	N_mS_m	0.262492	-0.183399	0.47161
Subj05	f-ROI3	Front	R	10dB	vocoded	N_mS_m	-0.183774	0.311257	-0.56607
Subj06	f-ROI3	Front	R	10dB	vocoded	N_mS_m	-0.183604	-0.100435	0.272855
Subj07	f-ROI3	Front	R	10dB	vocoded	N_mS_m	-0.127665	0.181092	-0.391917
Subj08	f-ROI3	Front	R	10dB	vocoded	N_mS_m	-0.601725	0.126889	-0.780294
Subj09	f-ROI3	Front	R	10dB	vocoded	N_mS_m	0.267682	0.415801	-0.437249
Subj10	f-ROI3	Front	R	10dB	vocoded	N_mS_m	0.671403	-0.359678	1.0123
Subj11	f-ROI3	Front	R	10dB	vocoded	N_mS_m	-0.305033	0.104489	0.44246
Subj12	f-ROI3	Front	R	10dB	vocoded	N_mS_m	0.471273	-0.134098	0.495985
Subj13	f-ROI3	Front	R	10dB	vocoded	N_mS_m	0.501096	0.17884	0.541482
Subj14	f-ROI3	Front	R	10dB	vocoded	N_mS_m	-0.312852	-0.135911	-0.309957
Subj15	f-ROI3	Front	R	10dB	vocoded	N_mS_m	-0.834662	0.105172	-0.977424
Subj16	f-ROI3	Front	R	10dB	vocoded	N_mS_m	0.391223	-0.21033	0.521804
Subj17	f-ROI3	Front	R	10dB	vocoded	N_mS_m	0.846345	-0.0988938	0.859497
Subj18	f-ROI3	Front	R	10dB	vocoded	N_mS_m	0.682468	-0.243768	0.923111
Subj19	f-ROI3	Front	R	10dB	vocoded	N_mS_m	-0.158839	-0.070367	-0.173972
Subj20	f-ROI3	Front	R	10dB	vocoded	N_mS_m	-0.496168	-0.153777	-0.446564
Subj21	f-ROI3	Front	R	10dB	vocoded	N_mS_m	0.273039	-0.172368	0.304745
Subj22	f-ROI3	Front	R	10dB	vocoded	N_mS_m	0.493019	-0.17205	0.742244
Subj23	f-ROI3	Front	R	10dB	vocoded	N_mS_m	0.295805	-0.127818	0.336362
Subj01	AC	Back	L	15dB	vocoded	N_mS_m	0.259351	0.125222	0.601705
Subj02	AC	Back	L	15dB	vocoded	N_mS_m	0.383301	-0.432169	0.759941
Subj03	AC	Back	L	15dB	vocoded	N_mS_m	0.51909	0.17941	0.589439
Subj04	AC	Back	L	15dB	vocoded	N_mS_m	0.202327	-0.204939	0.402323
Subj05	AC	Back	L	15dB	vocoded	N_mS_m	-0.139543	0.0771872	-0.351874
Subj06	AC	Back	L	15dB	vocoded	N_mS_m	-0.749265	0.136492	-0.859704
Subj07	AC	Back	L	15dB	vocoded	N_mS_m	0.179465	-0.0957387	-0.116342
Subj08	AC	Back	L	15dB	vocoded	N_mS_m	-0.610341	-0.287607	0.502777
Subj09	AC	Back	L	15dB	vocoded	N_mS_m	0.361078	-0.112825	0.488326
Subj10	AC	Back	L	15dB	vocoded	N_mS_m	0.462093	-0.251496	0.710733
Subj11	AC	Back	L	15dB	vocoded	N_mS_m	0.86207	-0.177503	1.03971
Subj12	AC	Back	L	15dB	vocoded	N_mS_m	0.0623845	-0.134927	0.141525
Subj13	AC	Back	L	15dB	vocoded	N_mS_m	0.193801	0.0749798	-0.0977823
Subj14	AC	Back	L	15dB	vocoded	N_mS_m	-0.354309	0.111652	-0.430676
Subj15	AC	Back	L	15dB	vocoded	N_mS_m	0.175627	0.119132	-0.233045
Subj16	AC	Back	L	15dB	vocoded	N_mS_m	-0.670312	-0.0745899	-0.628466
Subj17	AC	Back	L	15dB	vocoded	N_mS_m	0.423932	-0.026262	0.457659
Subj18	AC	Back	L	15dB	vocoded	N_mS_m	0.324679	-0.220892	0.549902
Subj19	AC	Back	L	15dB	vocoded	N_mS_m	0.673763	-0.296188	0.864442
Subj20	AC	Back	L	15dB	vocoded	N_mS_m	0.24697	0.133721	0.238614
Subj21	AC	Back	L	15dB	vocoded	N_mS_m	0.347393	0.0404848	0.267049
Subj22	AC	Back	L	15dB	vocoded	N_mS_m	0.10057	-0.114123	0.227129
Subj23	AC	Back	L	15dB	vocoded	N_mS_m	0.00748751	0.17246	-0.0921461
Subj01	AC	Back	R	15dB	vocoded	N_mS_m	-0.31931	-0.15744	-0.276256
Subj02	AC	Back	R	15dB	vocoded	N_mS_m	0.536311	-0.419204	0.955239
Subj03	AC	Back	R	15dB	vocoded	N_mS_m	0.0950779	-0.0440136	0.0976402
Subj04	AC	Back	R	15dB	vocoded	N_mS_m	0.0922033	-0.176074	0.3108
Subj05	AC	Back	R	15dB	vocoded	N_mS_m	0.24552	-0.173265	0.391359
Subj06	AC	Back	R	15dB	vocoded	N_mS_m	-0.303324	0.141465	-0.439696
Subj07	AC	Back	R	15dB	vocoded	N_mS_m	-0.134034	0.0706271	-0.170611
Subj08	AC	Back	R	15dB	vocoded	N_mS_m	-0.491651	-0.141114	-0.583666
Subj09	AC	Back	R	15dB	vocoded	N_mS_m	0.358924	-0.205516	0.56444
Subj10	AC	Back	R	15dB	vocoded	N_mS_m	0.287265	-0.283439	0.562349
Subj11	AC	Back	R	15dB	vocoded	N_mS_m	0.608354	-0.344459	0.933342
Subj12	AC	Back	R	15dB	vocoded	N_mS_m	-0.242563	-0.190697	0.265062
Subj13	AC	Back	R	15dB	vocoded	N_mS_m	0.271354	-0.0625972	0.320342
Subj14	AC	Back	R	15dB	vocoded	N_mS_m	-0.290139	-0.0716969	-0.42638
Subj15	AC	Back	R	15dB	vocoded	N_mS_m	0.352368	0.193692	-0.0924839
Subj16	AC	Back	R	15dB	vocoded	N_mS_m	-0.49451	0.108249	-0.44843
Subj17	AC	Back	R	15dB	vocoded	N_mS_m	0.804657	-0.146411	0.827837
Subj18	AC	Back	R	15dB	vocoded	N_mS_m	-0.485807	-0.172963	-0.491279
Subj19	AC	Back	R	15dB	vocoded	N_mS_m	0.594552	-0.355369	0.821318
Subj20	AC	Back	R	15dB	vocoded	N_mS_m	0.203942	0.0424995	0.228513
Subj21	AC	Back	R	15dB	vocoded	N_mS_m	0.17669	-0.0801009	0.13303
Subj22	AC	Back	R	15dB	vocoded	N_mS_m	0.53617	-0.244165	0.764923
Subj23	AC	Back	R	15dB	vocoded	N_mS_m	0.734624	-0.124678	0.720986
Subj01	DLPFC	Front	L	15dB	vocoded	N_mS_m	0.0424288	0.211429	-0.107295
Subj02	DLPFC	Front	L	15dB	vocoded	N_mS_m	-0.490238	0.00640208	-0.634609
Subj03	DLPFC	Front	L	15dB	vocoded	N_mS_m	-0.260601	0.0106517	-0.309235
Subj04	DLPFC	Front	L	15dB	vocoded	N_mS_m	0.0685798	-0.158842	0.128508
Subj05	DLPFC	Front	L	15dB	vocoded	N_mS_m	-0.0855923	-0.0205671	-0.0645999
Subj06	DLPFC	Front	L	15dB	vocoded	N_mS_m	0.179218	0.136268	0.0773595
Subj07	DLPFC	Front	L	15dB	vocoded	N_mS_m	0.662293	-0.038165	0.763838
Subj08	DLPFC	Front	L	15dB	vocoded	N_mS_m	0.423114	-0.03458	0.569609
Subj09	DLPFC	Front	L	15dB	vocoded	N_mS_m	0.571038	-0.0916905	0.592645
Subj10	DLPFC	Front	L	15dB	vocoded	N_mS_m	0.313135	-0.164776	0.471046
Subj11	DLPFC	Front	L	15dB	vocoded	N_mS_m	0.569528	-0.0392352	0.608793
Subj12	DLPFC	Front	L	15dB	vocoded	N_mS_m	0.884649	-0.384101	1.23092
Subj13	DLPFC	Front	L	15dB	vocoded	N_mS_m	0.238066	-0.0440888	0.274126
Subj14	DLPFC	Front	L	15dB	vocoded	N_mS_m	-0.0289178	0.102885	-0.147142
Subj15	DLPFC	Front	L	15dB	vocoded	N_mS_m	-0.254988	-0.0168521	-0.251384
Subj16	DLPFC	Front	L	15dB	vocoded	N_mS_m	0.385196	-0.0312415	0.467156
Subj17	DLPFC	Front	L	15dB	vocoded	N_mS_m	0.587799	-0.104385	0.661676
Subj18	DLPFC	Front	L	15dB	vocoded	N_mS_m	0.541242	-0.2287	0.684997
Subj19	DLPFC	Front	L	15dB	vocoded	N_mS_m	-0.886802	0.0484777	-0.96291
Subj20	DLPFC	Front	L	15dB	vocoded	N_mS_m	-0.446547	0.135021	-0.515558
Subj21	DLPFC	Front	L	15dB	vocoded	N_mS_m	-0.550118	-0.0941706	-0.578394
Subj22	DLPFC	Front	L	15dB	vocoded	N_mS_m	0.659895	-0.339706	0.985889
Subj23	DLPFC	Front	L	15dB	vocoded	N_mS_m	0.00489032	0.122156	-0.0775448
Subj01	DLPFC	Front	R	15dB	vocoded	N_mS_m	-0.109227	-0.0692364	-0.0443085
Subj02	DLPFC	Front	R	15dB	vocoded	N_mS_m	-0.763921	0.170155	-0.898823
Subj03	DLPFC	Front	R	15dB	vocoded	N_mS_m	-0.649801	-0.0240491	-0.706589
Subj04	DLPFC	Front	R	15dB	vocoded	N_mS_m	0.0179516	-0.107606	0.104925
Subj05	DLPFC	Front	R	15dB	vocoded	N_mS_m	0.454428	-0.30576	0.759524
Subj06	DLPFC	Front	R	15dB	vocoded	N_mS_m	0.0378404	0.033097	-0.0132168
Subj07	DLPFC	Front	R	15dB	vocoded	N_mS_m	0.575275	-0.236785	0.767385
Subj08	DLPFC	Front	R	15dB	vocoded	N_mS_m	-0.0626269	0.0596736	-0.123794
Subj09	DLPFC	Front	R	15dB	vocoded	N_mS_m	0.727101	-0.034335	0.809654
Subj10	DLPFC	Front	R	15dB	vocoded	N_mS_m	0.0808186	0.285345	-0.0700812
Subj11	DLPFC	Front	R	15dB	vocoded	N_mS_m	0.50064	-0.113803	0.613907
Subj12	DLPFC	Front	R	15dB	vocoded	N_mS_m	0.803111	-0.430996	1.22592
Subj13	DLPFC	Front	R	15dB	vocoded	N_mS_m	0.344664	-0.114888	0.440278
Subj14	DLPFC	Front	R	15dB	vocoded	N_mS_m	0.457447	-0.0272619	0.532756
Subj15	DLPFC	Front	R	15dB	vocoded	N_mS_m	-0.489111	0.0512882	-0.627271
Subj16	DLPFC	Front	R	15dB	vocoded	N_mS_m	-0.0118749	-0.0522741	0.30295
Subj17	DLPFC	Front	R	15dB	vocoded	N_mS_m	0.622876	-0.000902445	0.650593
Subj18	DLPFC	Front	R	15dB	vocoded	N_mS_m	0.583461	-0.295171	0.82468
Subj19	DLPFC	Front	R	15dB	vocoded	N_mS_m	0.35922	-0.0766392	0.474018
Subj20	DLPFC	Front	R	15dB	vocoded	N_mS_m	0.483433	-0.180839	0.591089
Subj21	DLPFC	Front	R	15dB	vocoded	N_mS_m	-0.0114091	-0.138788	0.201705
Subj22	DLPFC	Front	R	15dB	vocoded	N_mS_m	0.751794	-0.348687	1.05326
Subj23	DLPFC	Front	R	15dB	vocoded	N_mS_m	0.138044	-0.0272604	0.165155
Subj01	f-ROI2	Front	L	15dB	vocoded	N_mS_m	0.290682	-0.0441051	0.207553
Subj02	f-ROI2	Front	L	15dB	vocoded	N_mS_m	-0.813492	0.19491	-1.0084
Subj03	f-ROI2	Front	L	15dB	vocoded	N_mS_m	-0.457117	0.0658434	-0.48688
Subj04	f-ROI2	Front	L	15dB	vocoded	N_mS_m	0.69636	-0.366045	0.984618
Subj05	f-ROI2	Front	L	15dB	vocoded	N_mS_m	-0.386952	0.0798735	-0.466677
Subj06	f-ROI2	Front	L	15dB	vocoded	N_mS_m	-0.476012	0.0415088	-0.499573
Subj07	f-ROI2	Front	L	15dB	vocoded	N_mS_m	0.325399	0.0973474	0.409928
Subj08	f-ROI2	Front	L	15dB	vocoded	N_mS_m	0.445076	-0.082277	0.498163
Subj09	f-ROI2	Front	L	15dB	vocoded	N_mS_m	0.542613	0.0505235	0.545275
Subj10	f-ROI2	Front	L	15dB	vocoded	N_mS_m	-0.230409	0.0717629	-0.265689
Subj11	f-ROI2	Front	L	15dB	vocoded	N_mS_m	0.41883	-0.117668	0.471298
Subj12	f-ROI2	Front	L	15dB	vocoded	N_mS_m	0.835458	-0.275577	1.11065
Subj13	f-ROI2	Front	L	15dB	vocoded	N_mS_m	-0.119049	-0.0609399	-0.149716
Subj14	f-ROI2	Front	L	15dB	vocoded	N_mS_m	0.462063	-0.169282	0.605687
Subj15	f-ROI2	Front	L	15dB	vocoded	N_mS_m	0.663817	-0.137411	0.872082
Subj16	f-ROI2	Front	L	15dB	vocoded	N_mS_m	0.763416	-0.158995	0.91811
Subj17	f-ROI2	Front	L	15dB	vocoded	N_mS_m	0.676761	-0.0674172	0.70236
Subj18	f-ROI2	Front	L	15dB	vocoded	N_mS_m	0.451735	-0.319731	0.757926
Subj19	f-ROI2	Front	L	15dB	vocoded	N_mS_m	-0.311162	-0.114252	-0.225614
Subj20	f-ROI2	Front	L	15dB	vocoded	N_mS_m	-0.652497	0.217609	-0.770654
Subj21	f-ROI2	Front	L	15dB	vocoded	N_mS_m	0.359925	-0.152663	0.52093
Subj22	f-ROI2	Front	L	15dB	vocoded	N_mS_m	0.781514	-0.266714	1.08099
Subj23	f-ROI2	Front	L	15dB	vocoded	N_mS_m	-0.323152	0.124282	-0.433947
Subj01	f-ROI2	Front	R	15dB	vocoded	N_mS_m	-0.723997	0.172399	-0.901003
Subj02	f-ROI2	Front	R	15dB	vocoded	N_mS_m	-0.686097	0.155117	-0.791373
Subj03	f-ROI2	Front	R	15dB	vocoded	N_mS_m	0.169119	-0.181814	0.336251
Subj04	f-ROI2	Front	R	15dB	vocoded	N_mS_m	-0.275846	-0.0231454	-0.246094
Subj05	f-ROI2	Front	R	15dB	vocoded	N_mS_m	0.274173	-0.190121	0.459202
Subj06	f-ROI2	Front	R	15dB	vocoded	N_mS_m	-0.002284	-0.00530338	-0.046816
Subj07	f-ROI2	Front	R	15dB	vocoded	N_mS_m	0.591094	-0.178829	0.748183
Subj08	f-ROI2	Front	R	15dB	vocoded	N_mS_m	0.371724	-0.214506	0.570669
Subj09	f-ROI2	Front	R	15dB	vocoded	N_mS_m	0.618436	-0.0079446	0.664714
Subj10	f-ROI2	Front	R	15dB	vocoded	N_mS_m	-0.316206	0.246969	-0.563835
Subj11	f-ROI2	Front	R	15dB	vocoded	N_mS_m	0.507208	-0.111898	0.584109
Subj12	f-ROI2	Front	R	15dB	vocoded	N_mS_m	0.961665	-0.376044	1.32968
Subj13	f-ROI2	Front	R	15dB	vocoded	N_mS_m	0.339247	-0.0404274	0.426134
Subj14	f-ROI2	Front	R	15dB	vocoded	N_mS_m	-0.0363196	0.198055	-0.200806
Subj15	f-ROI2	Front	R	15dB	vocoded	N_mS_m	0.193045	-0.226216	0.609352
Subj16	f-ROI2	Front	R	15dB	vocoded	N_mS_m	0.536548	-0.0629848	0.608623
Subj17	f-ROI2	Front	R	15dB	vocoded	N_mS_m	0.717852	-0.0725324	0.801445
Subj18	f-ROI2	Front	R	15dB	vocoded	N_mS_m	0.740796	-0.434447	1.11054
Subj19	f-ROI2	Front	R	15dB	vocoded	N_mS_m	0.450383	-0.180474	0.561968
Subj20	f-ROI2	Front	R	15dB	vocoded	N_mS_m	0.0355042	-0.171312	0.468637
Subj21	f-ROI2	Front	R	15dB	vocoded	N_mS_m	0.185254	-0.0588686	0.24451
Subj22	f-ROI2	Front	R	15dB	vocoded	N_mS_m	0.688921	-0.385332	1.0338
Subj23	f-ROI2	Front	R	15dB	vocoded	N_mS_m	0.0472874	-0.0778643	0.264258
Subj01	f-ROI3	Front	L	15dB	vocoded	N_mS_m	0.258761	-0.346441	0.531797
Subj02	f-ROI3	Front	L	15dB	vocoded	N_mS_m	-0.429475	-0.278231	0.348415
Subj03	f-ROI3	Front	L	15dB	vocoded	N_mS_m	-0.34982	0.2972	-0.463577
Subj04	f-ROI3	Front	L	15dB	vocoded	N_mS_m	0.747515	-0.183179	0.891427
Subj05	f-ROI3	Front	L	15dB	vocoded	N_mS_m	0.269286	0.0659357	0.269593
Subj06	f-ROI3	Front	L	15dB	vocoded	N_mS_m	-0.224461	0.156924	-0.377612
Subj07	f-ROI3	Front	L	15dB	vocoded	N_mS_m	0.181202	0.165711	-0.276457
Subj08	f-ROI3	Front	L	15dB	vocoded	N_mS_m	0.190279	-0.257766	0.366823
Subj09	f-ROI3	Front	L	15dB	vocoded	N_mS_m	0.397731	-0.120873	0.440192
Subj10	f-ROI3	Front	L	15dB	vocoded	N_mS_m	0.370519	-0.127822	0.477865
Subj11	f-ROI3	Front	L	15dB	vocoded	N_mS_m	0.556907	-0.158279	0.749913
Subj12	f-ROI3	Front	L	15dB	vocoded	N_mS_m	0.33735	-0.171812	0.48511
Subj13	f-ROI3	Front	L	15dB	vocoded	N_mS_m	0.201854	-0.185749	0.392577
Subj14	f-ROI3	Front	L	15dB	vocoded	N_mS_m	-0.32814	-0.0887955	-0.33511
Subj15	f-ROI3	Front	L	15dB	vocoded	N_mS_m	0.176701	0.131475	0.0733795
Subj16	f-ROI3	Front	L	15dB	vocoded	N_mS_m	-0.588787	0.118201	-0.628284
Subj17	f-ROI3	Front	L	15dB	vocoded	N_mS_m	0.468464	-0.162248	0.630712
Subj18	f-ROI3	Front	L	15dB	vocoded	N_mS_m	0.357467	0.0594273	0.35975
Subj19	f-ROI3	Front	L	15dB	vocoded	N_mS_m	0.210199	-0.127613	0.239796
Subj20	f-ROI3	Front	L	15dB	vocoded	N_mS_m	-0.205895	0.0902466	-0.154149
Subj21	f-ROI3	Front	L	15dB	vocoded	N_mS_m	-0.182753	-0.0412379	0.127959
Subj22	f-ROI3	Front	L	15dB	vocoded	N_mS_m	0.127937	-0.234098	0.327118
Subj23	f-ROI3	Front	L	15dB	vocoded	N_mS_m	0.44772	0.0835535	0.475788
Subj01	f-ROI3	Front	R	15dB	vocoded	N_mS_m	-0.677402	0.0718989	-0.749301
Subj02	f-ROI3	Front	R	15dB	vocoded	N_mS_m	-0.519085	-0.166849	-0.486539
Subj03	f-ROI3	Front	R	15dB	vocoded	N_mS_m	-0.409369	0.191712	-0.483149
Subj04	f-ROI3	Front	R	15dB	vocoded	N_mS_m	0.336574	-0.185693	0.519751
Subj05	f-ROI3	Front	R	15dB	vocoded	N_mS_m	0.466043	-0.311022	0.755092
Subj06	f-ROI3	Front	R	15dB	vocoded	N_mS_m	-0.243174	0.0577558	-0.298403
Subj07	f-ROI3	Front	R	15dB	vocoded	N_mS_m	-0.108638	0.13285	-0.241489
Subj08	f-ROI3	Front	R	15dB	vocoded	N_mS_m	0.253903	0.196504	0.450269
Subj09	f-ROI3	Front	R	15dB	vocoded	N_mS_m	-0.243451	0.201355	-0.401298
Subj10	f-ROI3	Front	R	15dB	vocoded	N_mS_m	0.273768	-0.0176359	0.338122
Subj11	f-ROI3	Front	R	15dB	vocoded	N_mS_m	0.603662	-0.184866	0.781598
Subj12	f-ROI3	Front	R	15dB	vocoded	N_mS_m	-0.275717	-0.17022	0.368396
Subj13	f-ROI3	Front	R	15dB	vocoded	N_mS_m	0.296132	-0.0270675	0.306187
Subj14	f-ROI3	Front	R	15dB	vocoded	N_mS_m	0.304741	-0.0971282	0.273794
Subj15	f-ROI3	Front	R	15dB	vocoded	N_mS_m	0.159122	0.11036	0.129437
Subj16	f-ROI3	Front	R	15dB	vocoded	N_mS_m	-0.57264	-0.157017	-0.523731
Subj17	f-ROI3	Front	R	15dB	vocoded	N_mS_m	0.955539	-0.0866103	0.991127
Subj18	f-ROI3	Front	R	15dB	vocoded	N_mS_m	0.760519	-0.416822	1.17349
Subj19	f-ROI3	Front	R	15dB	vocoded	N_mS_m	0.216106	-0.0827511	0.293326
Subj20	f-ROI3	Front	R	15dB	vocoded	N_mS_m	0.39625	-0.110774	0.517715
Subj21	f-ROI3	Front	R	15dB	vocoded	N_mS_m	-0.192431	0.0801045	-0.298079
Subj22	f-ROI3	Front	R	15dB	vocoded	N_mS_m	0.338019	-0.314079	0.628437
Subj23	f-ROI3	Front	R	15dB	vocoded	N_mS_m	0.246715	0.0965137	0.186134
Subj01	AC	Back	L	10dB	vocoded	N_oS_m	0.510861	-0.103563	0.613041
Subj02	AC	Back	L	10dB	vocoded	N_oS_m	0.94652	-0.35725	1.26166
Subj03	AC	Back	L	10dB	vocoded	N_oS_m	-0.149846	-0.0757899	0.295607
Subj04	AC	Back	L	10dB	vocoded	N_oS_m	-0.354533	0.296441	-0.509785
Subj05	AC	Back	L	10dB	vocoded	N_oS_m	0.36574	-0.184121	0.655077
Subj06	AC	Back	L	10dB	vocoded	N_oS_m	-0.494175	0.347675	-0.868304
Subj07	AC	Back	L	10dB	vocoded	N_oS_m	0.264121	0.148444	-0.127381
Subj08	AC	Back	L	10dB	vocoded	N_oS_m	0.267599	0.196878	-0.206967
Subj09	AC	Back	L	10dB	vocoded	N_oS_m	-0.260101	-0.131688	-0.215477
Subj10	AC	Back	L	10dB	vocoded	N_oS_m	0.388899	-0.277606	0.596508
Subj11	AC	Back	L	10dB	vocoded	N_oS_m	0.645259	-0.0372775	0.602271
Subj12	AC	Back	L	10dB	vocoded	N_oS_m	0.134499	-0.160507	0.27951
Subj13	AC	Back	L	10dB	vocoded	N_oS_m	-0.257914	0.0561825	-0.242341
Subj14	AC	Back	L	10dB	vocoded	N_oS_m	-0.205667	0.139242	-0.376603
Subj15	AC	Back	L	10dB	vocoded	N_oS_m	-0.470105	0.0920352	-0.56214
Subj16	AC	Back	L	10dB	vocoded	N_oS_m	-0.599613	-0.258956	-0.362675
Subj17	AC	Back	L	10dB	vocoded	N_oS_m	0.450003	0.200091	0.544655
Subj18	AC	Back	L	10dB	vocoded	N_oS_m	0.397005	-0.117245	0.459996
Subj19	AC	Back	L	10dB	vocoded	N_oS_m	0.848136	-0.356403	1.04064
Subj20	AC	Back	L	10dB	vocoded	N_oS_m	-0.289884	-0.136954	-0.123999
Subj21	AC	Back	L	10dB	vocoded	N_oS_m	-0.481844	0.0623927	-0.484648
Subj22	AC	Back	L	10dB	vocoded	N_oS_m	0.375098	0.129226	0.313816
Subj23	AC	Back	L	10dB	vocoded	N_oS_m	0.590855	-0.260983	0.845297
Subj01	AC	Back	R	10dB	vocoded	N_oS_m	0.27604	0.0566605	0.250154
Subj02	AC	Back	R	10dB	vocoded	N_oS_m	0.412975	-0.344814	0.724797
Subj03	AC	Back	R	10dB	vocoded	N_oS_m	-0.329691	-0.065755	-0.345991
Subj04	AC	Back	R	10dB	vocoded	N_oS_m	0.415697	-0.142091	0.557493
Subj05	AC	Back	R	10dB	vocoded	N_oS_m	0.327611	-0.168772	0.478943
Subj06	AC	Back	R	10dB	vocoded	N_oS_m	-0.883237	0.168759	-1.09993
Subj07	AC	Back	R	10dB	vocoded	N_oS_m	0.212149	0.140055	-0.163906
Subj08	AC	Back	R	10dB	vocoded	N_oS_m	-0.191458	0.0314521	-0.287627
Subj09	AC	Back	R	10dB	vocoded	N_oS_m	-0.343366	-0.270402	0.314912
Subj10	AC	Back	R	10dB	vocoded	N_oS_m	0.486147	-0.356331	0.754233
Subj11	AC	Back	R	10dB	vocoded	N_oS_m	0.552197	-0.0712272	0.636442
Subj12	AC	Back	R	10dB	vocoded	N_oS_m	-0.302848	-0.0906895	-0.220653
Subj13	AC	Back	R	10dB	vocoded	N_oS_m	0.243223	0.0689633	-0.32585
Subj14	AC	Back	R	10dB	vocoded	N_oS_m	-0.25082	0.278662	-0.507989
Subj15	AC	Back	R	10dB	vocoded	N_oS_m	0.115568	-0.0283958	0.17758
Subj16	AC	Back	R	10dB	vocoded	N_oS_m	-0.687459	-0.055819	-0.567319
Subj17	AC	Back	R	10dB	vocoded	N_oS_m	0.748552	0.188264	0.731178
Subj18	AC	Back	R	10dB	vocoded	N_oS_m	0.253349	-0.127445	0.2241
Subj19	AC	Back	R	10dB	vocoded	N_oS_m	0.60673	0.0303668	0.557597
Subj20	AC	Back	R	10dB	vocoded	N_oS_m	-0.320311	-0.119862	-0.273477
Subj21	AC	Back	R	10dB	vocoded	N_oS_m	-0.817672	0.11602	-0.926437
Subj22	AC	Back	R	10dB	vocoded	N_oS_m	0.851506	-0.265012	1.09284
Subj23	AC	Back	R	10dB	vocoded	N_oS_m	0.340396	-0.361103	0.789724
Subj01	DLPFC	Front	L	10dB	vocoded	N_oS_m	0.623791	-0.157067	0.75571
Subj02	DLPFC	Front	L	10dB	vocoded	N_oS_m	0.45925	0.0153908	0.499727
Subj03	DLPFC	Front	L	10dB	vocoded	N_oS_m	-0.075926	-0.0149066	-0.0573287
Subj04	DLPFC	Front	L	10dB	vocoded	N_oS_m	-0.723352	0.13688	-0.784633
Subj05	DLPFC	Front	L	10dB	vocoded	N_oS_m	-0.167667	0.00489147	-0.172558
Subj06	DLPFC	Front	L	10dB	vocoded	N_oS_m	0.0553354	-0.00749525	0.0850109
Subj07	DLPFC	Front	L	10dB	vocoded	N_oS_m	-0.0633587	-0.154157	0.351297
Subj08	DLPFC	Front	L	10dB	vocoded	N_oS_m	0.325341	-0.131677	0.457018
Subj09	DLPFC	Front	L	10dB	vocoded	N_oS_m	0.284877	-0.0217627	0.343475
Subj10	DLPFC	Front	L	10dB	vocoded	N_oS_m	0.31113	-0.197099	0.490624
Subj11	DLPFC	Front	L	10dB	vocoded	N_oS_m	0.0908959	0.0287596	0.0865036
Subj12	DLPFC	Front	L	10dB	vocoded	N_oS_m	-0.581639	-0.0720727	-0.575616
Subj13	DLPFC	Front	L	10dB	vocoded	N_oS_m	0.116521	-0.0986657	0.202968
Subj14	DLPFC	Front	L	10dB	vocoded	N_oS_m	-0.676023	0.259253	-0.927691
Subj15	DLPFC	Front	L	10dB	vocoded	N_oS_m	0.423445	0.0124989	0.564319
Subj16	DLPFC	Front	L	10dB	vocoded	N_oS_m	0.901422	-0.256057	1.14109
Subj17	DLPFC	Front	L	10dB	vocoded	N_oS_m	1.18958	-0.227967	1.39407
Subj18	DLPFC	Front	L	10dB	vocoded	N_oS_m	0.770443	-0.309533	1.07753
Subj19	DLPFC	Front	L	10dB	vocoded	N_oS_m	-0.605466	0.00887042	-0.660649
Subj20	DLPFC	Front	L	10dB	vocoded	N_oS_m	-0.184274	-0.0210461	-0.308805
Subj21	DLPFC	Front	L	10dB	vocoded	N_oS_m	-0.123936	0.0414306	-0.113409
Subj22	DLPFC	Front	L	10dB	vocoded	N_oS_m	0.328152	-0.20708	0.516856
Subj23	DLPFC	Front	L	10dB	vocoded	N_oS_m	0.0425724	-0.135912	0.165021
Subj01	DLPFC	Front	R	10dB	vocoded	N_oS_m	-0.400327	0.237965	-0.629449
Subj02	DLPFC	Front	R	10dB	vocoded	N_oS_m	-0.393716	-0.00249438	-0.437573
Subj03	DLPFC	Front	R	10dB	vocoded	N_oS_m	0.40741	-0.0820749	0.486972
Subj04	DLPFC	Front	R	10dB	vocoded	N_oS_m	0.0385472	-0.0124664	0.0511796
Subj05	DLPFC	Front	R	10dB	vocoded	N_oS_m	0.757918	-0.526633	1.27517
Subj06	DLPFC	Front	R	10dB	vocoded	N_oS_m	0.301186	-0.192673	0.481245
Subj07	DLPFC	Front	R	10dB	vocoded	N_oS_m	-0.633241	0.099632	-0.81175
Subj08	DLPFC	Front	R	10dB	vocoded	N_oS_m	0.276807	-0.174568	0.443472
Subj09	DLPFC	Front	R	10dB	vocoded	N_oS_m	0.16212	-0.165781	0.409902
Subj10	DLPFC	Front	R	10dB	vocoded	N_oS_m	0.67078	-0.503557	1.14881
Subj11	DLPFC	Front	R	10dB	vocoded	N_oS_m	0.496353	-0.200786	0.665304
Subj12	DLPFC	Front	R	10dB	vocoded	N_oS_m	-0.308892	-0.144244	-0.265927
Subj13	DLPFC	Front	R	10dB	vocoded	N_oS_m	-0.0980992	0.0197573	-0.108603
Subj14	DLPFC	Front	R	10dB	vocoded	N_oS_m	-0.53153	0.233829	-0.661421
Subj15	DLPFC	Front	R	10dB	vocoded	N_oS_m	0.03626	-0.164078	0.188551
Subj16	DLPFC	Front	R	10dB	vocoded	N_oS_m	0.667846	-0.278785	0.945329
Subj17	DLPFC	Front	R	10dB	vocoded	N_oS_m	1.24916	-0.188198	1.41084
Subj18	DLPFC	Front	R	10dB	vocoded	N_oS_m	0.885334	-0.476842	1.32126
Subj19	DLPFC	Front	R	10dB	vocoded	N_oS_m	-0.0146185	-0.166275	0.348914
Subj20	DLPFC	Front	R	10dB	vocoded	N_oS_m	-0.391153	0.163403	-0.554557
Subj21	DLPFC	Front	R	10dB	vocoded	N_oS_m	0.194869	-0.0543162	0.297867
Subj22	DLPFC	Front	R	10dB	vocoded	N_oS_m	0.321434	-0.313996	0.576231
Subj23	DLPFC	Front	R	10dB	vocoded	N_oS_m	0.295332	-0.212148	0.516555
Subj01	f-ROI2	Front	L	10dB	vocoded	N_oS_m	-0.277842	0.187378	-0.644476
Subj02	f-ROI2	Front	L	10dB	vocoded	N_oS_m	0.289044	-0.178351	0.4796
Subj03	f-ROI2	Front	L	10dB	vocoded	N_oS_m	-0.372437	-0.0750029	-0.396485
Subj04	f-ROI2	Front	L	10dB	vocoded	N_oS_m	-0.726418	0.282792	-1.07434
Subj05	f-ROI2	Front	L	10dB	vocoded	N_oS_m	-0.825818	0.37273	-1.19587
Subj06	f-ROI2	Front	L	10dB	vocoded	N_oS_m	-0.832408	-0.0891478	-0.809469
Subj07	f-ROI2	Front	L	10dB	vocoded	N_oS_m	-0.382021	-0.129539	-0.307946
Subj08	f-ROI2	Front	L	10dB	vocoded	N_oS_m	0.576606	-0.112247	0.685212
Subj09	f-ROI2	Front	L	10dB	vocoded	N_oS_m	0.432946	-0.0852468	0.488619
Subj10	f-ROI2	Front	L	10dB	vocoded	N_oS_m	0.218116	-0.181933	0.360906
Subj11	f-ROI2	Front	L	10dB	vocoded	N_oS_m	-0.333402	-0.207597	-0.362525
Subj12	f-ROI2	Front	L	10dB	vocoded	N_oS_m	-0.51615	0.146367	-0.662517
Subj13	f-ROI2	Front	L	10dB	vocoded	N_oS_m	0.310961	-0.265884	0.533825
Subj14	f-ROI2	Front	L	10dB	vocoded	N_oS_m	-0.484032	0.139026	-0.619053
Subj15	f-ROI2	Front	L	10dB	vocoded	N_oS_m	0.532737	0.0728508	0.488436
Subj16	f-ROI2	Front	L	10dB	vocoded	N_oS_m	1.16763	-0.333469	1.52132
Subj17	f-ROI2	Front	L	10dB	vocoded	N_oS_m	0.842144	-0.210807	0.977983
Subj18	f-ROI2	Front	L	10dB	vocoded	N_oS_m	0.376839	-0.148909	0.450998
Subj19	f-ROI2	Front	L	10dB	vocoded	N_oS_m	-0.438022	-0.129976	-0.6321
Subj20	f-ROI2	Front	L	10dB	vocoded	N_oS_m	-0.282373	-0.107777	-0.391949
Subj21	f-ROI2	Front	L	10dB	vocoded	N_oS_m	0.343744	-0.0584165	0.316352
Subj22	f-ROI2	Front	L	10dB	vocoded	N_oS_m	0.374375	-0.210471	0.466199
Subj23	f-ROI2	Front	L	10dB	vocoded	N_oS_m	-0.557951	-0.0829574	-0.545933
Subj01	f-ROI2	Front	R	10dB	vocoded	N_oS_m	-0.664816	0.22794	-0.888166
Subj02	f-ROI2	Front	R	10dB	vocoded	N_oS_m	-1.05571	0.229665	-1.27258
Subj03	f-ROI2	Front	R	10dB	vocoded	N_oS_m	0.62148	-0.11802	0.736841
Subj04	f-ROI2	Front	R	10dB	vocoded	N_oS_m	-0.148289	0.306042	-0.601165
Subj05	f-ROI2	Front	R	10dB	vocoded	N_oS_m	-0.740108	0.24632	-1.05604
Subj06	f-ROI2	Front	R	10dB	vocoded	N_oS_m	-0.0399253	-0.208885	0.328853
Subj07	f-ROI2	Front	R	10dB	vocoded	N_oS_m	-0.575135	0.269643	-0.842164
Subj08	f-ROI2	Front	R	10dB	vocoded	N_oS_m	0.475255	-0.275895	0.74629
Subj09	f-ROI2	Front	R	10dB	vocoded	N_oS_m	0.408664	-0.267916	0.673303
Subj10	f-ROI2	Front	R	10dB	vocoded	N_oS_m	0.0653455	-0.148759	0.0702175
Subj11	f-ROI2	Front	R	10dB	vocoded	N_oS_m	0.503974	-0.157412	0.64714
Subj12	f-ROI2	Front	R	10dB	vocoded	N_oS_m	-0.205881	0.0175272	-0.221385
Subj13	f-ROI2	Front	R	10dB	vocoded	N_oS_m	-0.459756	0.0442512	-0.505038
Subj14	f-ROI2	Front	R	10dB	vocoded	N_oS_m	-0.509751	0.308548	-0.812636
Subj15	f-ROI2	Front	R	10dB	vocoded	N_oS_m	-0.408544	-0.197796	-0.127443
Subj16	f-ROI2	Front	R	10dB	vocoded	N_oS_m	0.994032	-0.250984	1.24368
Subj17	f-ROI2	Front	R	10dB	vocoded	N_oS_m	1.29408	-0.212844	1.50323
Subj18	f-ROI2	Front	R	10dB	vocoded	N_oS_m	0.651437	-0.551552	1.16371
Subj19	f-ROI2	Front	R	10dB	vocoded	N_oS_m	0.00547119	-0.234647	0.338143
Subj20	f-ROI2	Front	R	10dB	vocoded	N_oS_m	0.306977	-0.12464	0.377944
Subj21	f-ROI2	Front	R	10dB	vocoded	N_oS_m	0.696834	-0.138078	0.70838
Subj22	f-ROI2	Front	R	10dB	vocoded	N_oS_m	-0.0512108	-0.302204	0.236774
Subj23	f-ROI2	Front	R	10dB	vocoded	N_oS_m	-0.321989	-0.0600082	-0.159365
Subj01	f-ROI3	Front	L	10dB	vocoded	N_oS_m	0.547089	0.137696	0.453995
Subj02	f-ROI3	Front	L	10dB	vocoded	N_oS_m	0.126497	-0.0646202	0.149742
Subj03	f-ROI3	Front	L	10dB	vocoded	N_oS_m	0.413464	-0.0861389	0.43945
Subj04	f-ROI3	Front	L	10dB	vocoded	N_oS_m	-0.132571	-0.0986652	0.197248
Subj05	f-ROI3	Front	L	10dB	vocoded	N_oS_m	-0.314724	-0.230172	0.384152
Subj06	f-ROI3	Front	L	10dB	vocoded	N_oS_m	-0.607356	0.129143	-0.740662
Subj07	f-ROI3	Front	L	10dB	vocoded	N_oS_m	0.191189	0.0988582	-0.127408
Subj08	f-ROI3	Front	L	10dB	vocoded	N_oS_m	0.808052	-0.126336	0.928856
Subj09	f-ROI3	Front	L	10dB	vocoded	N_oS_m	-0.1334	-0.0670567	0.202231
Subj10	f-ROI3	Front	L	10dB	vocoded	N_oS_m	0.506735	-0.391258	0.890288
Subj11	f-ROI3	Front	L	10dB	vocoded	N_oS_m	0.444965	0.0896964	0.428941
Subj12	f-ROI3	Front	L	10dB	vocoded	N_oS_m	-0.383475	-0.0225198	-0.379357
Subj13	f-ROI3	Front	L	10dB	vocoded	N_oS_m	0.552258	-0.170274	0.7076
Subj14	f-ROI3	Front	L	10dB	vocoded	N_oS_m	-0.273432	0.371582	-0.437999
Subj15	f-ROI3	Front	L	10dB	vocoded	N_oS_m	0.510935	-0.141975	0.564976
Subj16	f-ROI3	Front	L	10dB	vocoded	N_oS_m	0.244356	-0.337669	0.549858
Subj17	f-ROI3	Front	L	10dB	vocoded	N_oS_m	1.19069	-0.0727276	1.21345
Subj18	f-ROI3	Front	L	10dB	vocoded	N_oS_m	-0.543383	0.274225	-0.870449
Subj19	f-ROI3	Front	L	10dB	vocoded	N_oS_m	0.353245	-0.0921237	0.636859
Subj20	f-ROI3	Front	L	10dB	vocoded	N_oS_m	-0.385923	-0.132283	-0.305612
Subj21	f-ROI3	Front	L	10dB	vocoded	N_oS_m	-0.718682	-0.14661	-0.660958
Subj22	f-ROI3	Front	L	10dB	vocoded	N_oS_m	0.293173	-0.068239	0.31468
Subj23	f-ROI3	Front	L	10dB	vocoded	N_oS_m	-0.554476	-0.222141	-0.493481
Subj01	f-ROI3	Front	R	10dB	vocoded	N_oS_m	0.155927	0.0547604	0.135658
Subj02	f-ROI3	Front	R	10dB	vocoded	N_oS_m	-0.521241	0.0703051	-0.547155
Subj03	f-ROI3	Front	R	10dB	vocoded	N_oS_m	-0.271923	-0.143251	-0.279732
Subj04	f-ROI3	Front	R	10dB	vocoded	N_oS_m	-0.258494	0.241617	-0.603363
Subj05	f-ROI3	Front	R	10dB	vocoded	N_oS_m	0.477232	-0.391742	0.868975
Subj06	f-ROI3	Front	R	10dB	vocoded	N_oS_m	0.0972071	0.124037	0.128537
Subj07	f-ROI3	Front	R	10dB	vocoded	N_oS_m	-0.222115	0.211259	-0.51194
Subj08	f-ROI3	Front	R	10dB	vocoded	N_oS_m	0.557765	0.106025	0.485359
Subj09	f-ROI3	Front	R	10dB	vocoded	N_oS_m	-0.399284	-0.225285	0.243063
Subj10	f-ROI3	Front	R	10dB	vocoded	N_oS_m	0.08067	-0.342794	0.456501
Subj11	f-ROI3	Front	R	10dB	vocoded	N_oS_m	0.797547	-0.0812322	0.806516
Subj12	f-ROI3	Front	R	10dB	vocoded	N_oS_m	-0.3784	-0.0994734	0.145295
Subj13	f-ROI3	Front	R	10dB	vocoded	N_oS_m	0.274217	0.211209	0.408785
Subj14	f-ROI3	Front	R	10dB	vocoded	N_oS_m	-0.517662	0.121307	-0.559013
Subj15	f-ROI3	Front	R	10dB	vocoded	N_oS_m	0.161713	-0.0352624	0.196975
Subj16	f-ROI3	Front	R	10dB	vocoded	N_oS_m	-0.302088	-0.133685	0.256397
Subj17	f-ROI3	Front	R	10dB	vocoded	N_oS_m	1.54587	-0.271859	1.77189
Subj18	f-ROI3	Front	R	10dB	vocoded	N_oS_m	0.332925	-0.556017	0.860213
Subj19	f-ROI3	Front	R	10dB	vocoded	N_oS_m	-0.386301	-0.214156	-0.349211
Subj20	f-ROI3	Front	R	10dB	vocoded	N_oS_m	0.33658	-0.124524	0.448289
Subj21	f-ROI3	Front	R	10dB	vocoded	N_oS_m	-1.01795	0.12254	-1.14535
Subj22	f-ROI3	Front	R	10dB	vocoded	N_oS_m	0.393161	-0.198636	0.592198
Subj23	f-ROI3	Front	R	10dB	vocoded	N_oS_m	-0.416888	-0.12204	-0.560678
Subj01	AC	Back	L	15dB	vocoded	N_oS_m	-0.702139	-0.21788	-0.669058
Subj02	AC	Back	L	15dB	vocoded	N_oS_m	0.652318	-0.417978	1.06959
Subj03	AC	Back	L	15dB	vocoded	N_oS_m	-0.124719	0.246214	-0.269827
Subj04	AC	Back	L	15dB	vocoded	N_oS_m	-0.384451	-0.15214	-0.404803
Subj05	AC	Back	L	15dB	vocoded	N_oS_m	-0.0851942	0.296164	-0.42738
Subj06	AC	Back	L	15dB	vocoded	N_oS_m	-0.75289	0.233567	-0.872618
Subj07	AC	Back	L	15dB	vocoded	N_oS_m	0.276047	0.12534	0.236563
Subj08	AC	Back	L	15dB	vocoded	N_oS_m	-0.312551	0.142154	-0.524278
Subj09	AC	Back	L	15dB	vocoded	N_oS_m	0.548109	-0.361571	0.860506
Subj10	AC	Back	L	15dB	vocoded	N_oS_m	0.141898	-0.0241013	0.166
Subj11	AC	Back	L	15dB	vocoded	N_oS_m	0.968681	-0.307758	1.17669
Subj12	AC	Back	L	15dB	vocoded	N_oS_m	-0.746013	0.132487	-0.864731
Subj13	AC	Back	L	15dB	vocoded	N_oS_m	0.19251	0.0445166	0.26055
Subj14	AC	Back	L	15dB	vocoded	N_oS_m	-0.383657	-0.0919111	-0.426083
Subj15	AC	Back	L	15dB	vocoded	N_oS_m	-0.306445	0.177616	-0.399454
Subj16	AC	Back	L	15dB	vocoded	N_oS_m	0.50042	0.138518	0.375631
Subj17	AC	Back	L	15dB	vocoded	N_oS_m	0.293115	0.150442	0.130472
Subj18	AC	Back	L	15dB	vocoded	N_oS_m	-0.322765	-0.188558	-0.326404
Subj19	AC	Back	L	15dB	vocoded	N_oS_m	0.292143	-0.21148	0.481614
Subj20	AC	Back	L	15dB	vocoded	N_oS_m	0.272042	-0.300968	0.473365
Subj21	AC	Back	L	15dB	vocoded	N_oS_m	0.143474	0.16692	-0.214741
Subj22	AC	Back	L	15dB	vocoded	N_oS_m	-0.471888	0.174125	-0.646723
Subj23	AC	Back	L	15dB	vocoded	N_oS_m	-0.461108	-0.0970572	-0.448979
Subj01	AC	Back	R	15dB	vocoded	N_oS_m	0.143085	-0.21401	0.368892
Subj02	AC	Back	R	15dB	vocoded	N_oS_m	0.681561	-0.70515	1.34035
Subj03	AC	Back	R	15dB	vocoded	N_oS_m	0.219695	0.0506227	0.254964
Subj04	AC	Back	R	15dB	vocoded	N_oS_m	0.252558	-0.298045	0.497167
Subj05	AC	Back	R	15dB	vocoded	N_oS_m	-0.150042	-0.103545	-0.378305
Subj06	AC	Back	R	15dB	vocoded	N_oS_m	-0.632075	0.086684	-0.701395
Subj07	AC	Back	R	15dB	vocoded	N_oS_m	0.252004	0.112355	0.262956
Subj08	AC	Back	R	15dB	vocoded	N_oS_m	-0.27392	0.101661	-0.372254
Subj09	AC	Back	R	15dB	vocoded	N_oS_m	0.97613	-0.50724	1.47437
Subj10	AC	Back	R	15dB	vocoded	N_oS_m	0.534056	-0.126881	0.642527
Subj11	AC	Back	R	15dB	vocoded	N_oS_m	0.903056	-0.401628	1.20194
Subj12	AC	Back	R	15dB	vocoded	N_oS_m	-0.463037	0.0867575	-0.547544
Subj13	AC	Back	R	15dB	vocoded	N_oS_m	-0.377666	0.0959771	-0.456545
Subj14	AC	Back	R	15dB	vocoded	N_oS_m	-0.565647	0.218162	-0.822692
Subj15	AC	Back	R	15dB	vocoded	N_oS_m	0.332407	0.163295	-0.241434
Subj16	AC	Back	R	15dB	vocoded	N_oS_m	-0.187062	0.31695	-0.466775
Subj17	AC	Back	R	15dB	vocoded	N_oS_m	0.454171	-0.111055	0.490591
Subj18	AC	Back	R	15dB	vocoded	N_oS_m	-0.615195	-0.108831	-0.664679
Subj19	AC	Back	R	15dB	vocoded	N_oS_m	-0.145545	0.115629	-0.222791
Subj20	AC	Back	R	15dB	vocoded	N_oS_m	-0.102505	-0.197313	0.27886
Subj21	AC	Back	R	15dB	vocoded	N_oS_m	0.335059	0.245605	-0.40165
Subj22	AC	Back	R	15dB	vocoded	N_oS_m	-0.323827	0.146265	-0.434823
Subj23	AC	Back	R	15dB	vocoded	N_oS_m	-0.250734	-0.145779	-0.166771
Subj01	DLPFC	Front	L	15dB	vocoded	N_oS_m	-0.363894	0.176051	-0.482576
Subj02	DLPFC	Front	L	15dB	vocoded	N_oS_m	0.35493	-0.337626	0.641736
Subj03	DLPFC	Front	L	15dB	vocoded	N_oS_m	0.778832	-0.0916805	0.833306
Subj04	DLPFC	Front	L	15dB	vocoded	N_oS_m	-0.250769	0.00300393	-0.335731
Subj05	DLPFC	Front	L	15dB	vocoded	N_oS_m	-0.463613	0.0756665	-0.529573
Subj06	DLPFC	Front	L	15dB	vocoded	N_oS_m	0.470495	0.148387	0.161872
Subj07	DLPFC	Front	L	15dB	vocoded	N_oS_m	0.0227627	0.103051	-0.195163
Subj08	DLPFC	Front	L	15dB	vocoded	N_oS_m	-0.286911	0.156464	-0.407061
Subj09	DLPFC	Front	L	15dB	vocoded	N_oS_m	0.396566	0.0318974	0.475959
Subj10	DLPFC	Front	L	15dB	vocoded	N_oS_m	0.525029	-0.150508	0.654511
Subj11	DLPFC	Front	L	15dB	vocoded	N_oS_m	0.299935	-0.0709222	0.357345
Subj12	DLPFC	Front	L	15dB	vocoded	N_oS_m	0.00964149	0.0410353	0.00521533
Subj13	DLPFC	Front	L	15dB	vocoded	N_oS_m	-0.0565321	-0.251567	0.183034
Subj14	DLPFC	Front	L	15dB	vocoded	N_oS_m	-0.232466	-0.0695651	-0.143953
Subj15	DLPFC	Front	L	15dB	vocoded	N_oS_m	0.300056	0.247964	-0.266922
Subj16	DLPFC	Front	L	15dB	vocoded	N_oS_m	0.653495	-0.0712187	0.781515
Subj17	DLPFC	Front	L	15dB	vocoded	N_oS_m	0.66623	-0.124262	0.765958
Subj18	DLPFC	Front	L	15dB	vocoded	N_oS_m	0.414164	-0.197183	0.5966
Subj19	DLPFC	Front	L	15dB	vocoded	N_oS_m	0.415432	-0.218935	0.623582
Subj20	DLPFC	Front	L	15dB	vocoded	N_oS_m	0.19101	-0.22062	0.309561
Subj21	DLPFC	Front	L	15dB	vocoded	N_oS_m	-0.266128	-0.0037055	-0.287628
Subj22	DLPFC	Front	L	15dB	vocoded	N_oS_m	0.658615	-0.243709	0.891518
Subj23	DLPFC	Front	L	15dB	vocoded	N_oS_m	0.756449	-0.36688	1.11364
Subj01	DLPFC	Front	R	15dB	vocoded	N_oS_m	0.0618876	-0.038117	0.0903064
Subj02	DLPFC	Front	R	15dB	vocoded	N_oS_m	-0.206115	-0.112143	0.187012
Subj03	DLPFC	Front	R	15dB	vocoded	N_oS_m	0.398302	-0.0981318	0.455472
Subj04	DLPFC	Front	R	15dB	vocoded	N_oS_m	0.501568	-0.175973	0.659096
Subj05	DLPFC	Front	R	15dB	vocoded	N_oS_m	0.886343	-0.461498	1.34675
Subj06	DLPFC	Front	R	15dB	vocoded	N_oS_m	-0.421492	0.135777	-0.557268
Subj07	DLPFC	Front	R	15dB	vocoded	N_oS_m	-0.24435	0.216831	-0.451493
Subj08	DLPFC	Front	R	15dB	vocoded	N_oS_m	0.10119	0.0501547	0.0536808
Subj09	DLPFC	Front	R	15dB	vocoded	N_oS_m	0.593527	0.0377614	0.619003
Subj10	DLPFC	Front	R	15dB	vocoded	N_oS_m	-0.20154	0.291585	-0.543666
Subj11	DLPFC	Front	R	15dB	vocoded	N_oS_m	0.568383	-0.184424	0.747864
Subj12	DLPFC	Front	R	15dB	vocoded	N_oS_m	0.220137	0.00981681	0.243267
Subj13	DLPFC	Front	R	15dB	vocoded	N_oS_m	0.713021	-0.187099	0.890983
Subj14	DLPFC	Front	R	15dB	vocoded	N_oS_m	-0.218232	0.224906	-0.378716
Subj15	DLPFC	Front	R	15dB	vocoded	N_oS_m	-0.181199	0.210372	-0.373804
Subj16	DLPFC	Front	R	15dB	vocoded	N_oS_m	0.857036	-0.243256	1.09923
Subj17	DLPFC	Front	R	15dB	vocoded	N_oS_m	0.763691	-0.00397186	0.756371
Subj18	DLPFC	Front	R	15dB	vocoded	N_oS_m	0.439841	-0.288767	0.726168
Subj19	DLPFC	Front	R	15dB	vocoded	N_oS_m	0.283187	-0.154926	0.423228
Subj20	DLPFC	Front	R	15dB	vocoded	N_oS_m	0.631203	-0.265746	0.891747
Subj21	DLPFC	Front	R	15dB	vocoded	N_oS_m	-0.506794	0.0682735	-0.512724
Subj22	DLPFC	Front	R	15dB	vocoded	N_oS_m	-0.44417	-0.130408	-0.112619
Subj23	DLPFC	Front	R	15dB	vocoded	N_oS_m	0.751321	-0.339087	1.07724
Subj01	f-ROI2	Front	L	15dB	vocoded	N_oS_m	-0.332926	0.0859788	-0.490006
Subj02	f-ROI2	Front	L	15dB	vocoded	N_oS_m	-0.235386	-0.173236	0.304511
Subj03	f-ROI2	Front	L	15dB	vocoded	N_oS_m	0.449848	-0.167256	0.575894
Subj04	f-ROI2	Front	L	15dB	vocoded	N_oS_m	0.176794	-0.135763	0.251947
Subj05	f-ROI2	Front	L	15dB	vocoded	N_oS_m	-0.500512	0.0508323	-0.550403
Subj06	f-ROI2	Front	L	15dB	vocoded	N_oS_m	-0.703763	0.201168	-0.828672
Subj07	f-ROI2	Front	L	15dB	vocoded	N_oS_m	-0.240681	-0.0969508	-0.29143
Subj08	f-ROI2	Front	L	15dB	vocoded	N_oS_m	-0.447809	0.0966276	-0.521039
Subj09	f-ROI2	Front	L	15dB	vocoded	N_oS_m	0.377955	0.123516	0.463889
Subj10	f-ROI2	Front	L	15dB	vocoded	N_oS_m	0.329185	-0.203377	0.510689
Subj11	f-ROI2	Front	L	15dB	vocoded	N_oS_m	-0.181591	-0.157638	-0.180006
Subj12	f-ROI2	Front	L	15dB	vocoded	N_oS_m	0.330822	-0.0786322	0.399297
Subj13	f-ROI2	Front	L	15dB	vocoded	N_oS_m	0.63217	-0.339882	0.996212
Subj14	f-ROI2	Front	L	15dB	vocoded	N_oS_m	-0.344929	0.161652	-0.547698
Subj15	f-ROI2	Front	L	15dB	vocoded	N_oS_m	0.538428	0.105815	0.594345
Subj16	f-ROI2	Front	L	15dB	vocoded	N_oS_m	0.670907	-0.252852	0.919627
Subj17	f-ROI2	Front	L	15dB	vocoded	N_oS_m	0.611867	0.0476934	0.608306
Subj18	f-ROI2	Front	L	15dB	vocoded	N_oS_m	0.320715	-0.30541	0.652762
Subj19	f-ROI2	Front	L	15dB	vocoded	N_oS_m	0.379353	-0.180571	0.557949
Subj20	f-ROI2	Front	L	15dB	vocoded	N_oS_m	0.605907	-0.0746893	0.710461
Subj21	f-ROI2	Front	L	15dB	vocoded	N_oS_m	-0.830151	-0.0136578	-0.82695
Subj22	f-ROI2	Front	L	15dB	vocoded	N_oS_m	0.492269	-0.275347	0.699266
Subj23	f-ROI2	Front	L	15dB	vocoded	N_oS_m	0.34297	-0.0618795	0.383036
Subj01	f-ROI2	Front	R	15dB	vocoded	N_oS_m	-0.648635	0.274188	-0.905541
Subj02	f-ROI2	Front	R	15dB	vocoded	N_oS_m	0.404288	-0.169226	0.564932
Subj03	f-ROI2	Front	R	15dB	vocoded	N_oS_m	0.48876	-0.137307	0.613313
Subj04	f-ROI2	Front	R	15dB	vocoded	N_oS_m	0.381004	-0.195459	0.568675
Subj05	f-ROI2	Front	R	15dB	vocoded	N_oS_m	0.226844	-0.162134	0.378914
Subj06	f-ROI2	Front	R	15dB	vocoded	N_oS_m	-0.527528	0.318533	-0.808646
Subj07	f-ROI2	Front	R	15dB	vocoded	N_oS_m	0.301003	0.0321744	0.201235
Subj08	f-ROI2	Front	R	15dB	vocoded	N_oS_m	-0.190544	0.142356	-0.318931
Subj09	f-ROI2	Front	R	15dB	vocoded	N_oS_m	0.378964	0.20423	0.331128
Subj10	f-ROI2	Front	R	15dB	vocoded	N_oS_m	0.269608	0.16295	0.295513
Subj11	f-ROI2	Front	R	15dB	vocoded	N_oS_m	-0.0367991	-0.125461	0.0313853
Subj12	f-ROI2	Front	R	15dB	vocoded	N_oS_m	0.622567	-0.0962524	0.711228
Subj13	f-ROI2	Front	R	15dB	vocoded	N_oS_m	0.795951	-0.305667	1.15567
Subj14	f-ROI2	Front	R	15dB	vocoded	N_oS_m	-0.134876	0.0928436	-0.213687
Subj15	f-ROI2	Front	R	15dB	vocoded	N_oS_m	0.360442	-0.0991421	0.426883
Subj16	f-ROI2	Front	R	15dB	vocoded	N_oS_m	0.96933	-0.300457	1.26783
Subj17	f-ROI2	Front	R	15dB	vocoded	N_oS_m	0.943616	-0.0123671	0.895507
Subj18	f-ROI2	Front	R	15dB	vocoded	N_oS_m	0.111544	-0.301771	0.636025
Subj19	f-ROI2	Front	R	15dB	vocoded	N_oS_m	0.331516	-0.144824	0.469931
Subj20	f-ROI2	Front	R	15dB	vocoded	N_oS_m	0.923945	-0.420338	1.34254
Subj21	f-ROI2	Front	R	15dB	vocoded	N_oS_m	-0.509244	0.0157596	-0.509901
Subj22	f-ROI2	Front	R	15dB	vocoded	N_oS_m	0.460444	-0.220566	0.658028
Subj23	f-ROI2	Front	R	15dB	vocoded	N_oS_m	0.451495	-0.31297	0.720334
Subj01	f-ROI3	Front	L	15dB	vocoded	N_oS_m	-0.462947	-0.243615	0.197057
Subj02	f-ROI3	Front	L	15dB	vocoded	N_oS_m	0.356733	-0.306925	0.656952
Subj03	f-ROI3	Front	L	15dB	vocoded	N_oS_m	0.331791	0.183586	-0.208371
Subj04	f-ROI3	Front	L	15dB	vocoded	N_oS_m	0.502171	-0.169652	0.628775
Subj05	f-ROI3	Front	L	15dB	vocoded	N_oS_m	0.331567	-0.280439	0.636865
Subj06	f-ROI3	Front	L	15dB	vocoded	N_oS_m	-0.610813	0.194707	-0.800548
Subj07	f-ROI3	Front	L	15dB	vocoded	N_oS_m	0.400386	0.170517	0.420723
Subj08	f-ROI3	Front	L	15dB	vocoded	N_oS_m	0.45191	-0.134118	0.539842
Subj09	f-ROI3	Front	L	15dB	vocoded	N_oS_m	0.347436	-0.231959	0.461216
Subj10	f-ROI3	Front	L	15dB	vocoded	N_oS_m	0.714513	-0.242479	0.980912
Subj11	f-ROI3	Front	L	15dB	vocoded	N_oS_m	0.429635	-0.156239	0.530463
Subj12	f-ROI3	Front	L	15dB	vocoded	N_oS_m	-0.537134	0.163417	-0.693687
Subj13	f-ROI3	Front	L	15dB	vocoded	N_oS_m	-0.435114	0.157438	-0.663557
Subj14	f-ROI3	Front	L	15dB	vocoded	N_oS_m	-0.112746	-0.0537039	-0.16516
Subj15	f-ROI3	Front	L	15dB	vocoded	N_oS_m	-0.389062	0.140305	-0.455467
Subj16	f-ROI3	Front	L	15dB	vocoded	N_oS_m	0.27392	0.215236	-0.267722
Subj17	f-ROI3	Front	L	15dB	vocoded	N_oS_m	0.779799	-0.130629	0.853717
Subj18	f-ROI3	Front	L	15dB	vocoded	N_oS_m	0.107865	-0.0954113	0.0966757
Subj19	f-ROI3	Front	L	15dB	vocoded	N_oS_m	-0.121067	0.164806	-0.281236
Subj20	f-ROI3	Front	L	15dB	vocoded	N_oS_m	-0.220171	-0.0230243	-0.424334
Subj21	f-ROI3	Front	L	15dB	vocoded	N_oS_m	0.204256	0.184738	-0.280367
Subj22	f-ROI3	Front	L	15dB	vocoded	N_oS_m	-0.402102	0.205706	-0.520703
Subj23	f-ROI3	Front	L	15dB	vocoded	N_oS_m	-0.469228	-0.179335	-0.463566
Subj01	f-ROI3	Front	R	15dB	vocoded	N_oS_m	-0.113714	-0.128548	0.238285
Subj02	f-ROI3	Front	R	15dB	vocoded	N_oS_m	-0.117283	-0.200889	0.127443
Subj03	f-ROI3	Front	R	15dB	vocoded	N_oS_m	0.265889	0.0922428	0.23099
Subj04	f-ROI3	Front	R	15dB	vocoded	N_oS_m	0.562062	-0.235707	0.710129
Subj05	f-ROI3	Front	R	15dB	vocoded	N_oS_m	0.272161	-0.184192	0.426846
Subj06	f-ROI3	Front	R	15dB	vocoded	N_oS_m	-0.352196	0.161526	-0.491037
Subj07	f-ROI3	Front	R	15dB	vocoded	N_oS_m	0.182254	0.251539	-0.0701708
Subj08	f-ROI3	Front	R	15dB	vocoded	N_oS_m	-0.416522	0.224671	-0.693991
Subj09	f-ROI3	Front	R	15dB	vocoded	N_oS_m	0.457288	-0.225804	0.523356
Subj10	f-ROI3	Front	R	15dB	vocoded	N_oS_m	0.402091	-0.0532856	0.462778
Subj11	f-ROI3	Front	R	15dB	vocoded	N_oS_m	0.468241	-0.201566	0.562645
Subj12	f-ROI3	Front	R	15dB	vocoded	N_oS_m	-0.167672	-0.0778755	-0.130663
Subj13	f-ROI3	Front	R	15dB	vocoded	N_oS_m	0.665027	-0.136449	0.877587
Subj14	f-ROI3	Front	R	15dB	vocoded	N_oS_m	-0.439081	0.0946272	-0.525234
Subj15	f-ROI3	Front	R	15dB	vocoded	N_oS_m	0.389304	0.15688	0.302814
Subj16	f-ROI3	Front	R	15dB	vocoded	N_oS_m	0.38156	0.143936	0.348169
Subj17	f-ROI3	Front	R	15dB	vocoded	N_oS_m	1.17852	-0.0848605	1.23892
Subj18	f-ROI3	Front	R	15dB	vocoded	N_oS_m	-0.409989	-0.356404	0.424658
Subj19	f-ROI3	Front	R	15dB	vocoded	N_oS_m	0.395448	-0.227153	0.622629
Subj20	f-ROI3	Front	R	15dB	vocoded	N_oS_m	0.28107	-0.127995	0.395596
Subj21	f-ROI3	Front	R	15dB	vocoded	N_oS_m	0.431088	0.199318	0.192142
Subj22	f-ROI3	Front	R	15dB	vocoded	N_oS_m	-0.212731	-0.278259	0.311053
Subj23	f-ROI3	Front	R	15dB	vocoded	N_oS_m	-0.214172	-0.264893	0.351454

## Sheet: task_difficulty
subject	SNR	speech	spatial	DiffScale
Subj01	10dB	Unprocessed	NoSm	3
Subj02	10dB	Unprocessed	NoSm	2
Subj03	10dB	Unprocessed	NoSm	2.3
Subj04	10dB	Unprocessed	NoSm	3.5
Subj05	10dB	Unprocessed	NoSm	2.5
Subj06	10dB	Unprocessed	NoSm	4.3
Subj07	10dB	Unprocessed	NoSm	3
Subj08	10dB	Unprocessed	NoSm	3
Subj09	10dB	Unprocessed	NoSm	1.7
Subj10	10dB	Unprocessed	NoSm	3.3
Subj11	10dB	Unprocessed	NoSm	5.8
Subj12	10dB	Unprocessed	NoSm	4.3
Subj13	10dB	Unprocessed	NoSm	2.3
Subj14	10dB	Unprocessed	NoSm	2.7
Subj15	10dB	Unprocessed	NoSm	3
Subj16	10dB	Unprocessed	NoSm	1.7
Subj17	10dB	Unprocessed	NoSm	2
Subj18	10dB	Unprocessed	NoSm	1.3
Subj19	10dB	Unprocessed	NoSm	4
Subj20	10dB	Unprocessed	NoSm	3
Subj21	10dB	Unprocessed	NoSm	7
Subj22	10dB	Unprocessed	NoSm	3.3
Subj23	10dB	Unprocessed	NoSm	3.3
Subj01	15dB	Unprocessed	NoSm	3.3
Subj02	15dB	Unprocessed	NoSm	4.3
Subj03	15dB	Unprocessed	NoSm	3.7
Subj04	15dB	Unprocessed	NoSm	3.5
Subj05	15dB	Unprocessed	NoSm	3.5
Subj06	15dB	Unprocessed	NoSm	4
Subj07	15dB	Unprocessed	NoSm	3.7
Subj08	15dB	Unprocessed	NoSm	4.7
Subj09	15dB	Unprocessed	NoSm	2.3
Subj10	15dB	Unprocessed	NoSm	4.7
Subj11	15dB	Unprocessed	NoSm	5.3
Subj12	15dB	Unprocessed	NoSm	4.3
Subj13	15dB	Unprocessed	NoSm	2.3
Subj14	15dB	Unprocessed	NoSm	2.7
Subj15	15dB	Unprocessed	NoSm	3.7
Subj16	15dB	Unprocessed	NoSm	1.7
Subj17	15dB	Unprocessed	NoSm	2.3
Subj18	15dB	Unprocessed	NoSm	3.5
Subj19	15dB	Unprocessed	NoSm	4.2
Subj20	15dB	Unprocessed	NoSm	2.7
Subj21	15dB	Unprocessed	NoSm	6.7
Subj22	15dB	Unprocessed	NoSm	4
Subj23	15dB	Unprocessed	NoSm	4.3
Subj01	10dB	Unprocessed	NmSm	4.3
Subj02	10dB	Unprocessed	NmSm	4
Subj03	10dB	Unprocessed	NmSm	4.3
Subj04	10dB	Unprocessed	NmSm	3.5
Subj05	10dB	Unprocessed	NmSm	4.3
Subj06	10dB	Unprocessed	NmSm	4
Subj07	10dB	Unprocessed	NmSm	4
Subj08	10dB	Unprocessed	NmSm	1.7
Subj09	10dB	Unprocessed	NmSm	2.5
Subj10	10dB	Unprocessed	NmSm	5
Subj11	10dB	Unprocessed	NmSm	5.8
Subj12	10dB	Unprocessed	NmSm	5
Subj13	10dB	Unprocessed	NmSm	3.7
Subj14	10dB	Unprocessed	NmSm	3.7
Subj15	10dB	Unprocessed	NmSm	4.5
Subj16	10dB	Unprocessed	NmSm	2
Subj17	10dB	Unprocessed	NmSm	3
Subj18	10dB	Unprocessed	NmSm	3.3
Subj19	10dB	Unprocessed	NmSm	2.5
Subj20	10dB	Unprocessed	NmSm	4
Subj21	10dB	Unprocessed	NmSm	8
Subj22	10dB	Unprocessed	NmSm	4.7
Subj23	10dB	Unprocessed	NmSm	5.3
Subj01	15dB	Unprocessed	NmSm	5
Subj02	15dB	Unprocessed	NmSm	5.7
Subj03	15dB	Unprocessed	NmSm	5.3
Subj04	15dB	Unprocessed	NmSm	4.5
Subj05	15dB	Unprocessed	NmSm	4.8
Subj06	15dB	Unprocessed	NmSm	5.7
Subj07	15dB	Unprocessed	NmSm	4.7
Subj08	15dB	Unprocessed	NmSm	2.7
Subj09	15dB	Unprocessed	NmSm	3
Subj10	15dB	Unprocessed	NmSm	4.7
Subj11	15dB	Unprocessed	NmSm	7
Subj12	15dB	Unprocessed	NmSm	4.3
Subj13	15dB	Unprocessed	NmSm	3.7
Subj14	15dB	Unprocessed	NmSm	4.3
Subj15	15dB	Unprocessed	NmSm	5.3
Subj16	15dB	Unprocessed	NmSm	3
Subj17	15dB	Unprocessed	NmSm	4.3
Subj18	15dB	Unprocessed	NmSm	4.7
Subj19	15dB	Unprocessed	NmSm	3.3
Subj20	15dB	Unprocessed	NmSm	3
Subj21	15dB	Unprocessed	NmSm	8.7
Subj22	15dB	Unprocessed	NmSm	6
Subj23	15dB	Unprocessed	NmSm	5.7
Subj01	10dB	Vocoded	NoSm	7
Subj02	10dB	Vocoded	NoSm	5.7
Subj03	10dB	Vocoded	NoSm	6.3
Subj04	10dB	Vocoded	NoSm	8
Subj05	10dB	Vocoded	NoSm	7
Subj06	10dB	Vocoded	NoSm	7.7
Subj07	10dB	Vocoded	NoSm	6.3
Subj08	10dB	Vocoded	NoSm	8.2
Subj09	10dB	Vocoded	NoSm	6
Subj10	10dB	Vocoded	NoSm	7.3
Subj11	10dB	Vocoded	NoSm	7.3
Subj12	10dB	Vocoded	NoSm	9.3
Subj13	10dB	Vocoded	NoSm	7
Subj14	10dB	Vocoded	NoSm	6.3
Subj15	10dB	Vocoded	NoSm	6.8
Subj16	10dB	Vocoded	NoSm	6.3
Subj17	10dB	Vocoded	NoSm	6.3
Subj18	10dB	Vocoded	NoSm	5.8
Subj19	10dB	Vocoded	NoSm	7
Subj20	10dB	Vocoded	NoSm	8.5
Subj21	10dB	Vocoded	NoSm	8.3
Subj22	10dB	Vocoded	NoSm	7
Subj23	10dB	Vocoded	NoSm	7.3
Subj01	15dB	Vocoded	NoSm	8
Subj02	15dB	Vocoded	NoSm	6.8
Subj03	15dB	Vocoded	NoSm	7.3
Subj04	15dB	Vocoded	NoSm	7.5
Subj05	15dB	Vocoded	NoSm	6.3
Subj06	15dB	Vocoded	NoSm	8
Subj07	15dB	Vocoded	NoSm	7
Subj08	15dB	Vocoded	NoSm	9.7
Subj09	15dB	Vocoded	NoSm	6.3
Subj10	15dB	Vocoded	NoSm	7.7
Subj11	15dB	Vocoded	NoSm	7
Subj12	15dB	Vocoded	NoSm	9
Subj13	15dB	Vocoded	NoSm	6
Subj14	15dB	Vocoded	NoSm	7
Subj15	15dB	Vocoded	NoSm	7.3
Subj16	15dB	Vocoded	NoSm	6.3
Subj17	15dB	Vocoded	NoSm	7.3
Subj18	15dB	Vocoded	NoSm	7
Subj19	15dB	Vocoded	NoSm	8
Subj20	15dB	Vocoded	NoSm	7
Subj21	15dB	Vocoded	NoSm	9.7
Subj22	15dB	Vocoded	NoSm	7.3
Subj23	15dB	Vocoded	NoSm	8
Subj01	10dB	Vocoded	NmSm	8.3
Subj02	10dB	Vocoded	NmSm	7
Subj03	10dB	Vocoded	NmSm	7.3
Subj04	10dB	Vocoded	NmSm	8
Subj05	10dB	Vocoded	NmSm	9
Subj06	10dB	Vocoded	NmSm	8.7
Subj07	10dB	Vocoded	NmSm	7.7
Subj08	10dB	Vocoded	NmSm	6.8
Subj09	10dB	Vocoded	NmSm	7
Subj10	10dB	Vocoded	NmSm	9
Subj11	10dB	Vocoded	NmSm	9.3
Subj12	10dB	Vocoded	NmSm	8.7
Subj13	10dB	Vocoded	NmSm	8
Subj14	10dB	Vocoded	NmSm	7.7
Subj15	10dB	Vocoded	NmSm	8.7
Subj16	10dB	Vocoded	NmSm	8.3
Subj17	10dB	Vocoded	NmSm	9.7
Subj18	10dB	Vocoded	NmSm	8.3
Subj19	10dB	Vocoded	NmSm	5
Subj20	10dB	Vocoded	NmSm	10
Subj21	10dB	Vocoded	NmSm	9.3
Subj22	10dB	Vocoded	NmSm	8.3
Subj23	10dB	Vocoded	NmSm	9.3
Subj01	15dB	Vocoded	NmSm	9.3
Subj02	15dB	Vocoded	NmSm	8.7
Subj03	15dB	Vocoded	NmSm	9.3
Subj04	15dB	Vocoded	NmSm	9
Subj05	15dB	Vocoded	NmSm	10
Subj06	15dB	Vocoded	NmSm	8.3
Subj07	15dB	Vocoded	NmSm	9
Subj08	15dB	Vocoded	NmSm	9
Subj09	15dB	Vocoded	NmSm	7.7
Subj10	15dB	Vocoded	NmSm	9.7
Subj11	15dB	Vocoded	NmSm	10
Subj12	15dB	Vocoded	NmSm	8.7
Subj13	15dB	Vocoded	NmSm	8.2
Subj14	15dB	Vocoded	NmSm	8.7
Subj15	15dB	Vocoded	NmSm	9.3
Subj16	15dB	Vocoded	NmSm	9
Subj17	15dB	Vocoded	NmSm	9.7
Subj18	15dB	Vocoded	NmSm	8.7
Subj19	15dB	Vocoded	NmSm	6.7
Subj20	15dB	Vocoded	NmSm	7.7
Subj21	15dB	Vocoded	NmSm	8.7
Subj22	15dB	Vocoded	NmSm	9
Subj23	15dB	Vocoded	NmSm	9.3

## Sheet: follow_up_behavior
Subject code	Speech	SNR	Spatial	Difficulty	Accuracy
Par01	Vocoded	15dB	NmSm	10	0.12
Par02	Vocoded	15dB	NmSm	10	0.2
Par03	Vocoded	15dB	NmSm	9.5	0.22
Par04	Vocoded	15dB	NmSm	9.25	0.2
Par05	Vocoded	15dB	NmSm	10	0.17
Par06	Vocoded	15dB	NmSm	9	0.22
Par07	Vocoded	15dB	NmSm	10	0.2
Par08	Vocoded	15dB	NmSm	10	0.2
Par09	Vocoded	15dB	NmSm	8.75	0.12
Par10	Vocoded	15dB	NmSm	9.25	0.19
Par11	Vocoded	15dB	NmSm	10	0.14
Par12	Vocoded	15dB	NmSm	10	0.18
Par13	Vocoded	15dB	NmSm	10	0.12
Par14	Vocoded	15dB	NmSm	10	0.21
Par15	Vocoded	15dB	NmSm	8.5	0.11
Par01	Vocoded	15dB	NoSm	7.25	0.56
Par02	Vocoded	15dB	NoSm	6.75	0.7
Par03	Vocoded	15dB	NoSm	5.75	0.87
Par04	Vocoded	15dB	NoSm	4.75	0.85
Par05	Vocoded	15dB	NoSm	6.5	0.88
Par06	Vocoded	15dB	NoSm	7.5	0.73
Par07	Vocoded	15dB	NoSm	8	0.79
Par08	Vocoded	15dB	NoSm	7.25	0.64
Par09	Vocoded	15dB	NoSm	3.25	0.96
Par10	Vocoded	15dB	NoSm	6	0.64
Par11	Vocoded	15dB	NoSm	4.75	0.78
Par12	Vocoded	15dB	NoSm	8.25	0.5
Par13	Vocoded	15dB	NoSm	5.75	0.76
Par14	Vocoded	15dB	NoSm	7.5	0.73
Par15	Vocoded	15dB	NoSm	6	0.64
Par01	Unprocessed	15dB	NmSm	6.5	0.53
Par02	Unprocessed	15dB	NmSm	5.5	0.82
Par03	Unprocessed	15dB	NmSm	4.75	0.86
Par04	Unprocessed	15dB	NmSm	4.5	0.84
Par05	Unprocessed	15dB	NmSm	5.75	0.87
Par06	Unprocessed	15dB	NmSm	4.75	0.84
Par07	Unprocessed	15dB	NmSm	3.5	0.83
Par08	Unprocessed	15dB	NmSm	6	0.76
Par09	Unprocessed	15dB	NmSm	5	0.83
Par10	Unprocessed	15dB	NmSm	4.25	0.86
Par11	Unprocessed	15dB	NmSm	5	0.86
Par12	Unprocessed	15dB	NmSm	7	0.81
Par13	Unprocessed	15dB	NmSm	6.75	0.73
Par14	Unprocessed	15dB	NmSm	4.25	0.9
Par15	Unprocessed	15dB	NmSm	4.75	0.75
Par01	Unprocessed	15dB	NoSm	5.25	0.9
Par02	Unprocessed	15dB	NoSm	2	0.97
Par03	Unprocessed	15dB	NoSm	3.25	0.99
Par04	Unprocessed	15dB	NoSm	3	0.97
Par05	Unprocessed	15dB	NoSm	4	0.98
Par06	Unprocessed	15dB	NoSm	3.5	0.93
Par07	Unprocessed	15dB	NoSm	1.75	0.98
Par08	Unprocessed	15dB	NoSm	4.25	0.95
Par09	Unprocessed	15dB	NoSm	1	0.98
Par10	Unprocessed	15dB	NoSm	2	0.95
Par11	Unprocessed	15dB	NoSm	1.25	0.99
Par12	Unprocessed	15dB	NoSm	4.75	0.97
Par13	Unprocessed	15dB	NoSm	4.5	0.91
Par14	Unprocessed	15dB	NoSm	2.25	0.99
Par15	Unprocessed	15dB	NoSm	2.75	0.91
Par01	Vocoded	10dB	NmSm	10	0.21
Par02	Vocoded	10dB	NmSm	9.5	0.43
Par03	Vocoded	10dB	NmSm	8	0.41
Par04	Vocoded	10dB	NmSm	8.75	0.28
Par05	Vocoded	10dB	NmSm	9	0.37
Par06	Vocoded	10dB	NmSm	8	0.23
Par07	Vocoded	10dB	NmSm	9.75	0.23
Par08	Vocoded	10dB	NmSm	9.75	0.3
Par09	Vocoded	10dB	NmSm	8.25	0.27
Par10	Vocoded	10dB	NmSm	8	0.27
Par11	Vocoded	10dB	NmSm	8.75	0.28
Par12	Vocoded	10dB	NmSm	9.75	0.19
Par13	Vocoded	10dB	NmSm	9.75	0.15
Par14	Vocoded	10dB	NmSm	9.5	0.28
Par15	Vocoded	10dB	NmSm	8.25	0.2
Par01	Vocoded	10dB	NoSm	6.75	0.83
Par02	Vocoded	10dB	NoSm	3.75	0.85
Par03	Vocoded	10dB	NoSm	4.5	0.89
Par04	Vocoded	10dB	NoSm	4.75	0.84
Par05	Vocoded	10dB	NoSm	6.75	0.84
Par06	Vocoded	10dB	NoSm	5.25	0.79
Par07	Vocoded	10dB	NoSm	7.5	0.82
Par08	Vocoded	10dB	NoSm	6.5	0.83
Par09	Vocoded	10dB	NoSm	3	0.93
Par10	Vocoded	10dB	NoSm	4.25	0.79
Par11	Vocoded	10dB	NoSm	5	0.85
Par12	Vocoded	10dB	NoSm	6	0.78
Par13	Vocoded	10dB	NoSm	4.75	0.74
Par14	Vocoded	10dB	NoSm	5.75	0.79
Par15	Vocoded	10dB	NoSm	5.75	0.8
Par01	Unprocessed	10dB	NmSm	0	0.98
Par02	Unprocessed	10dB	NmSm	3.5	0.94
Par03	Unprocessed	10dB	NmSm	3.75	0.94
Par04	Unprocessed	10dB	NmSm	2.25	0.95
Par05	Unprocessed	10dB	NmSm	4.5	0.96
Par06	Unprocessed	10dB	NmSm	0.75	0.98
Par07	Unprocessed	10dB	NmSm	2.5	0.99
Par08	Unprocessed	10dB	NmSm	4.75	0.95
Par09	Unprocessed	10dB	NmSm	3.5	0.95
Par10	Unprocessed	10dB	NmSm	2.25	0.93
Par11	Unprocessed	10dB	NmSm	3.75	0.99
Par12	Unprocessed	10dB	NmSm	4	0.93
Par13	Unprocessed	10dB	NmSm	3.75	0.93
Par14	Unprocessed	10dB	NmSm	3	0.96
Par15	Unprocessed	10dB	NmSm	2.5	0.94
Par01	Unprocessed	10dB	NoSm	0	0.99
Par02	Unprocessed	10dB	NoSm	2	0.99
Par03	Unprocessed	10dB	NoSm	2	0.99
Par04	Unprocessed	10dB	NoSm	1.75	0.95
Par05	Unprocessed	10dB	NoSm	2	0.99
Par06	Unprocessed	10dB	NoSm	1.5	0.99
Par07	Unprocessed	10dB	NoSm	1.5	1
Par08	Unprocessed	10dB	NoSm	3.5	0.99
Par09	Unprocessed	10dB	NoSm	1	1
Par10	Unprocessed	10dB	NoSm	1.75	1
Par11	Unprocessed	10dB	NoSm	1	0.99
Par12	Unprocessed	10dB	NoSm	3	0.98
Par13	Unprocessed	10dB	NoSm	2.25	0.95
Par14	Unprocessed	10dB	NoSm	2	1
Par15	Unprocessed	10dB	NoSm	2	0.98
